# Supplementary material for: Novel Prognosis and Therapeutic Response Model of Immune-Related lncRNA Pairs in Clear Cell Renal Cell Carcinoma
Source: Vaccines (Basel). 2022 Jul 21;10(7):1161. doi: 10.3390/vaccines10071161 (PMC9325030; doi:10.3390/vaccines10071161)
Supplement: Supplementary file 1 [file vaccines-10-01161-s001.zip]

Archive with 9 entries (8 files):
- Supplemental Information.pdf
- Supplementary materials S1-irlncRNAs.txt
- Supplementary materials S2-DEirlncRNAs.txt
- Supplementary materials S3-DEirlncRNAs pairs.txt
- __MACOSX/
- __MACOSX/._Supplemental Information.docx
- __MACOSX/._Supplementary materials S1-irlncRNAs.txt
- __MACOSX/._Supplementary materials S2-DEirlncRNAs.txt
- __MACOSX/._Supplementary materials S3-DEirlncRNAs pairs.txt
