# Supplementary material for: Novel Prognosis and Therapeutic Response Model of Immune-Related lncRNA Pairs in Clear Cell Renal Cell Carcinoma
Source: Vaccines (Basel). 2022 Jul 21;10(7):1161. doi: 10.3390/vaccines10071161 (PMC9325030; doi:10.3390/vaccines10071161)
Supplement: Supplementary file 1 [file vaccines-10-01161-s001.zip › Supplementary materials S1-irlncRNAs.txt]

ID	TCGA-CW-6087-11A-01R-1672-07	TCGA-B0-4712-11A-02R-1503-07	TCGA-CJ-5680-11A-01R-1541-07	TCGA-A3-3358-11A-01R-1541-07	TCGA-B0-5703-11A-01R-1541-07	TCGA-CZ-5989-11A-01R-1672-07	TCGA-B0-5711-11A-01R-1672-07	TCGA-B0-4700-11A-01R-1541-07	TCGA-CZ-5469-11A-01R-1503-07	TCGA-CZ-5455-11A-01R-1503-07	TCGA-CZ-5454-11A-01R-1503-07	TCGA-B0-5705-11A-01R-1541-07	TCGA-CJ-5681-11A-01R-1541-07	TCGA-CZ-5453-11A-01R-1503-07	TCGA-CW-6088-11A-01R-1672-07	TCGA-CZ-5988-11A-01R-1672-07	TCGA-B8-4619-11A-01R-1758-07	TCGA-CJ-6033-11A-01R-1858-07	TCGA-CZ-5451-11A-01R-1503-07	TCGA-CJ-6030-11A-01R-1672-07	TCGA-CZ-5982-11A-01R-1672-07	TCGA-CJ-5679-11A-01R-1541-07	TCGA-B0-5402-11A-01R-1503-07	TCGA-CZ-5467-11A-01R-1503-07	TCGA-B0-5696-11A-01R-1541-07	TCGA-B8-5552-11A-01R-1672-07	TCGA-CZ-5452-11A-01R-1503-07	TCGA-CZ-5463-11A-01R-1503-07	TCGA-CZ-5985-11A-01R-1672-07	TCGA-CZ-5458-11A-01R-1503-07	TCGA-CW-5589-11A-01R-1541-07	TCGA-CZ-5462-11A-01R-1503-07	TCGA-B0-5699-11A-01R-1541-07	TCGA-B2-5641-11A-01R-1541-07	TCGA-CJ-5676-11A-01R-1541-07	TCGA-CZ-4865-11A-01R-1503-07	TCGA-CW-5591-11A-01R-1541-07	TCGA-B0-5697-11A-01R-1541-07	TCGA-CJ-5677-11A-01R-1541-07	TCGA-CW-5587-11A-01R-1541-07	TCGA-CZ-5461-11A-01R-1503-07	TCGA-CZ-5470-11A-01R-1503-07	TCGA-CW-6090-11A-01R-1672-07	TCGA-CZ-5987-11A-01R-1672-07	TCGA-CZ-5457-11A-01R-1503-07	TCGA-B0-5706-11A-01R-1541-07	TCGA-CZ-5465-11A-01R-1503-07	TCGA-B0-5691-11A-01R-1541-07	TCGA-A3-3387-11A-01R-1541-07
AL031710.1	13.29157	16.97291	2.327756008	12.64792	20.82784	7.831185	14.34999	7.642824	21.58122	18.44791	13.60009	12.18793	13.18616	8.840014	18.8415	11.876287991	6.301914	19.446220113	6.880461	10.99827	7.215586037	6.817224	5.341078	17.03178	10.00067	0.09904459	18.17532	23.23775	5.858542598	14.79519	9.51394	16.6616	8.921691	10.85046	4.169428	6.479905182	0.06708506	11.156221068	6.528300231	7.015867211	10.98973	11.37596	4.843695161	1.529952528	5.598437	24.50174	11.895377699	5.052898685	8.219201
AL353152.1	3.238354	7.026425	0.294330243	2.629071	2.859109	5.725457	2.429696	0.8550901	9.225106	16.24243	2.058417	2.292708	1.213338	4.142304	4.29947	1.191742308	0.9821892	0.528834271	1.078926	1.190377	1.99017842	0.4780432	0.6576455	7.854837	0.9812744	0.6246131	4.301165	2.177775	0.625029925	9.065988	1.114524	8.835411	0.7850735	8.440848	1.528051	4.037212766	0.2337986	1.421919717	0.933408033	1.422491224	5.844268	4.086195	1.359526947	0.163225938	10.07495	2.733497	4.884978242	1.115206549	1.959603
AL022316.1	0.0694144	0.3499067	0.453458963	0.1045283	0.3155733	0.2597568	0.09506801	0.1053913	0.1767946	0.1134868	0.1958413	0.200946	0.2492434	0.06717714	0	0.188313235	0.2241788	0.233978584	0.1551428	0.1304143	0.138583599	0.5237304	0.2349448	0.1711327	0.1194507	0.1080486	0.08155786	0.2684146	0.17119118	0.1756917	0.1616083	0.2130034	0.03395147	0.2080699	0.2368993	0.177711976	0.4391022	0.036511269	0.191740287	0.155844027	0.1580941	0.2762531	0.159584831	0.312944835	0.2624268	0.03352321	0.129480023	0.255723082	0.09471551
RPARP-AS1	3.93309	5.485468	1.720024859	3.559945	5.177112	3.605142	4.352234	2.712418	3.861479	4.429323	4.352382	2.957296	2.259773	4.15256	4.341077	2.793743282	2.918031	3.864414392	2.598192	2.954445	2.417309304	2.151532	1.54333	3.523175	2.894188	1.65702	4.533234	4.841991	2.296653685	3.92217	3.037779	3.93749	3.002245	3.592207	1.987108	3.68470815	0.818177	3.213843167	2.231156178	2.61443499	4.062152	4.119002	2.542793501	1.554203164	3.505576	4.986927	4.381381327	2.276372181	2.731198
AC009549.1	0.1020493	0.2374219	0.676907187	0.1182091	0.273605	0.1762525	0.241899	0.1668592	0.3748759	0.4543242	0.3624109	0.2130432	0.1811988	0.3418623	0.1225787	0.102220802	0.1216894	0.204121632	0.2481339	0.1474832	0.0470165	0.1776831	0.2710087	0.729888	0.1317075	0.5956774	0.1291252	0.3035452	0.290395477	0.4291628	0.2375878	0.1746392	0.1612594	0.1294163	0.1768174	0.361748221	0.391051	0.037160936	0.213737944	0.11455676	0.3017009	0.2379119	0.063165052	0.940372449	0.1942518	0.38669	0.087855959	0.144596286	0.1285345
AC104958.2	1.275943	2.817577	2.121705739	0.7860233	1.599593	0.8970702	1.203389	1.972478	3.035569	1.126474	1.624401	1.422912	2.516837	1.07766	1.660345	1.07620766	0.8091655	0.73729473	1.244406	2.103012	1.320005741	3.623241	1.048253	2.36539	1.541971	0.8124955	1.689961	5.483327	0.493468703	2.563035	1.606829	1.254685	1.174405	1.616781	1.698284	1.366040754	0.3301926	2.141525121	1.785126794	2.070362629	1.842676	1.118571	1.120030964	1.008538883	1.698299	1.495705	2.574772488	1.175145804	0.9179906
AC073896.3	1.998881	0.9446281	1.147517509	1.140163	1.055602	1.397786	1.773225	0.873679	1.475244	0.445637	1.468137	1.183604	1.398175	1.201707	1.62896	1.873307307	0.6455528	1.662555903	1.131391	0.7397108	1.0520937	1.473876	0.676555	0.7999994	0.8208474	0.883922	1.1387	0.9661698	0.952324389	0.7818882	1.02241	0.9758188	1.377637	1.225565	0.9922666	1.395669337	0.7184396	0.908019384	1.577548065	0.951944292	0.9829328	2.030492	1.218492877	0.819242315	1.311533	1.623536	1.525316156	0.753124959	1.074454
AC005332.5	0.5613387	0.5671432	1.226555373	0.6704078	0.7406582	0.6579449	0.4075932	1.249026	0.6147088	0.3892494	0.6702283	0.7302016	1.15424	0.7305729	0.6380965	0.511991668	0.600127	1.202389607	0.653569	0.8182485	0.701400222	1.089857	0.7075661	0.4448289	1.117945	0.3785061	0.5401407	0.640891	0.644454986	0.4556292	1.160428	0.4194908	0.7455668	1.399761	0.7184069	0.724752971	1.205324	1.252303151	1.248850706	0.863723495	0.5414217	0.6177564	0.706452193	0.49554639	1.31223	0.9605165	0.690528563	0.97159188	0.9310171
AC020907.4	0.1509697	0.02378168	0.230120366	0.1515594	0.1525204	0.1883154	0.02584549	0.7258512	0.07209591	0.04936461	0.1936073	0.08194469	0.3097604	0.1217532	0.1964522	0.122869015	0.390054	0.181743278	0.1687104	0.09454625	0.030140615	0.1708596	0.07664739	0.0797566	0.06494846	0.1468722	0.05912687	0.04864802	0.046540568	0	0.2050316	0.01930259	0.03692061	0.3393991	0.1030467	0.096626664	0.2387514	0.03970427	0.23829537	0.028245495	0	0.02310862	0.173540919	0	0.07782999	0.2187294	0.023467229	0.115869458	0.1029986
AC002091.1	0.1663287	0.2919554	0.248357656	0.4293729	0.07201593	0.5038649	0.09762819	0.1803826	0.3858059	0.06992581	0.1828321	0.1805627	0	0.09198162	0.1236791	0.038676901	0.4143886	0.03432566	0.02276011	0.2232106	0.199241913	0.1075669	0.5066709	0.4016945	0.1226675	0.7489692	0.08375421	0.3445538	0.087900678	0.1623807	0.1106403	0.1640547	0	0.2136732	0.2676069	0.638742145	0.7891227	0.037494517	0.084387364	0.053346968	0.3044092	0.1091125	0	0.41319313	0.3674917	0.03442599	0.22161153	0.350146267	0.1945324
AC004687.1	0.01628925	0.02309385	0.106411703	0.08585255	0.03702727	0.2539844	0.04182993	0.2225865	0.007778964	0.02396842	0.0313346	0.07073297	1.203205	0.02364635	0.01413113	0	0.06312874	0.282378726	0.0234044	0.03825487	0.009756285	0.03687062	0.03308023	0.01721106	0.04204663	0.1045911	0.009569456	0.03936748	0.060259295	0.006184346	0.1232533	0.0187443	0.01195092	0.03662029	0.1584383	0.062554615	0.2415062	0	0.086776175	0.045714248	0.02782456	0.03740042	0.046811551	0.031473309	0	0.03540051	0	0.210033892	0.05556643
BHLHE40-AS1	0.4140508	1.045116	0.470960888	0.3594305	0.8858198	0.4557136	0.4203007	0.2662518	1.265477	0.9031162	0.8845654	0.4283322	0.2173852	0.7589838	0.5070978	0.253727305	0.3681251	0.330736645	0.6299031	0.2974362	0.204228461	0.3914195	0.3215034	1.646992	0.2389013	0.6994728	0.589506	0.8052439	0.315352173	1.449918	0.3118757	0.6277995	0.2716117	0.4526432	0.4039757	0.954032711	0.288883	0.245970654	0.259498132	0.262474151	1.364602	0.5681642	0.37516434	0.771773729	0.5926576	0.5646014	0.536092728	0.273668562	0.2924549
AC053513.2	0.3228052	0.1525508	0.304599896	0.2430495	0.1358837	0.1118495	0.2578945	0.5445696	0.06851391	0.105552	0.3173796	0.2530884	0.1931805	0.3818234	0.606748	0.233528824	0.2432552	0.181349255	0.1030682	0.1010799	0.150376349	0.2232596	0.1092589	0.03789699	0.2314559	0.3768526	0.1053548	0.416079	0.232198335	0.1225556	0.271391	0.08254603	0.1315734	0.671951	0.07344521	0.459129404	0.4254175	0.169792243	0.339683914	0.181184519	0.1225336	0.131763	0.267992955	0.173252464	0.1294354	0.3377759	0.234163511	0.264270286	0.09788125
AC004253.1	0.3525721	0.1281677	0.460644924	0.2042014	0.2054963	0.2029793	0.1114322	0.4941299	0	0.02660429	0.08347333	0.08832563	0.4173513	0.2887149	0.188222	0.132436685	0.1051068	0.235074503	0.1558695	0	0.129950522	0.1227761	0.1376931	0	0.1400118	0.0316618	0.1593275	0.05243619	0.100329257	0	0.09471306	0	0.03979557	0.2438852	0.08330312	0.312452613	0.1286713	0.042795996	0.192638367	0.091334819	0.02316338	0	0.093527176	0.15720531	0.1957445	0.4715232	0.202356758	0.199827327	0.333057
AC004148.1	0.7238965	0.6131944	1.043938342	0.8844091	0.7658289	0.6729669	0.3437263	1.586417	0.2804722	0.1808762	0.6936298	0.3262002	0.7566592	0.2709732	0.8708908	0.589154181	0.463164	0.72018353	0.3270739	0.3656715	0.376306672	0.6492311	0.3189818	0.08658817	0.3349303	0.5102483	0.3931723	0.4423255	0.391584365	0.2800188	0.4451872	0.05762889	0.2705606	0.951882	0.3356196	0.769290506	0.4131028	0.39872265	0.671020333	0.298982504	0.1924783	0.18816	0.61231827	0.395852379	0.3943172	0.9894363	0.643302366	0.723317181	0.4845576
AC109454.2	0.6108467	0.264617	0.332536573	0.8048677	0.5785511	0.9524415	0.7843111	0.1932175	0.2430926	0.249671	0.2350095	0.4973412	0.430835	0.4680007	0.5299172	0.704291497	0.4931933	0.257376443	0.6826284	0.2869115	0.335372309	0.4896879	0.4651907	0.2420306	0.3941872	0.3565605	0.4186637	0.1722327	0.329543021	0.3092173	0.5333074	0.2733544	0.971012	0.534046	0.3908839	0.456127404	0.3622593	0.361461563	0.51222048	0.342856859	0.4130208	0.7012578	0.585144382	0.44259341	0.3411548	0.4793819	0.474760086	0.515708216	0.4514773
AL021707.7	0.1590747	0.09021033	0.249402429	0.09581758	0.09642518	0.1190552	0.1307185	0.4347393	0.09115973	0.06241775	0.1224008	0.1381503	0.4406267	0	0.08279956	0.103572279	0	0.091920158	0.09142344	0.1195465	0.114331469	0.1800323	0	0.06723072	0.1642447	0.1114252	0	0.03075584	0	0.1691032	0.1481409	0.04881328	0	0.1907307	0.03257366	0.36653095	0.07547069	0.150608984	0.112989812	0.071428512	0	0.05843815	0.256000667	0.061471307	0.06560669	0.4609441	0.118690021	0.175809619	0.08682255
AL359504.1	0.1984012	0.2422137	0.226814452	0.4730432	0.6138447	0.2165451	0.2207763	0.2761284	0.3237186	0.1784033	0.3116824	0.08974163	0.5470143	0.2400083	0.2366588	0.134559863	0.2723191	0.286611761	0.1821236	0.1708447	0.148538073	0.1777608	0.1175164	0.2008943	0.1493693	0.07720653	0.213684	0.319661	0.198778515	0.357792	0.2020861	0.1585441	0.1213007	0.2230155	0.05924702	0.264551452	0.08824556	0.208714012	0.166367676	0.213437853	0.3035979	0.1594365	0.323090339	0.143753013	0.1789944	0.3712889	0.17733075	0.144659508	0.2707172
ZNF687-AS1	0.680901	0.8446704	1.195420862	0.7369635	0.9351072	0.6104609	0.6556942	0.5815162	0.85356	0.7514214	1.0151	0.6005764	0.7203671	0.4942164	0.5722311	0.692702059	0.7421687	0.799202918	0.8560291	1.159332	0.586239815	0.9150967	0.7994166	1.731137	0.851326	0.2484077	0.5500129	0.5965249	0.669076782	1.066352	0.6192386	0.5876428	0.8430007	0.4464693	0.6753535	0.735419011	0.1009512	0.67152559	0.478602075	0.95544248	0.6905814	0.5276345	0.782701167	0.781140209	0.6581764	0.739882	0.694584691	0.666305266	0.9581189
AL450384.2	0.3361273	0.2462122	0.252516661	0.3796201	0.2928877	0.3249388	0.2934735	0.995162	0.2166997	0.1154035	0.2457031	0.3284031	0.4784568	0.2683673	0.2259859	0.424021622	0.3745138	0.437014694	0.2817196	0.2052404	0.271782235	0.3328597	0.3242387	0.1065447	0.3795876	0.2452533	0.1875917	0.2193331	0.2797753	0.1722782	0.2934601	0.08380388	0.2589365	0.3022627	0.2495039	0.322702381	0.2093054	0.265199312	0.427759101	0.358457753	0.2081321	0.169786	0.376721526	0.113653616	0.1992777	0.6087389	0.24295659	0.34053114	0.2178557
AC010618.3	0.2625232	0.2602294	0.451747797	0.3953229	0.359017	0.3035034	0.2762354	0.5055249	0.5137052	0.1507448	0.3399509	0.2641365	0.344865	0.2788485	0.4221563	0.198024986	0.5087025	0.462491361	0.2575956	0.1804475	0.161070749	0.1811646	0.2145534	0.18943	0.206597	0.1868766	0.2106484	0.2352145	0.165807809	0.5202241	0.2757844	0.1964811	0.1973029	0.4126501	0.2097825	0.278676222	0.212647	0.212178695	0.257720996	0.19406992	0.2515585	0.2528645	0.235529814	0.148459005	0.3102908	0.3896282	0.262760299	0.241784298	0.2358952
AC234775.3	0.4035065	0.3051016	0.817147797	0.3038118	0.947789	1.157642	0.932565	0.5820087	0.9249378	0.2572829	0.9159162	0.8760753	0.8072185	0.8005275	0.6825915	0.853839763	0.3127567	0.349744992	0.7150354	0.6064796	0.580023062	0.5480008	0.7784695	0.5329264	0.8592799	1.413197	0.7348496	1.072704	0.709034201	0.9804451	0.4697152	0.6190952	0.8881207	1.118798	0.4544422	1.136345275	1.363995	0.668556955	0.788172833	0.543553557	0.6547891	0.6114626	0.997243017	1.091490523	0.7280742	0.5846121	0.978468957	1.282123808	0.275291
AC007038.1	0.6975209	0.5916497	0.911329958	0.7271778	0.7046856	0.6246643	0.3490538	1.303435	0.2562328	0.3859779	0.5229491	0.4465616	0.6880656	0.8481265	0.6671705	0.46579533	0.4505387	0.620088418	0.3768952	0.2856191	0.321364129	0.6072441	0.2542484	0.132281	0.3693285	0.9813445	0.3152101	0.4668238	0.297733849	0.3395122	0.3122971	0.3430122	0.2886792	1.125827	0.4394802	1.16761571	0.2333472	0.225777793	0.614013103	0.220849238	0.3055061	0.4434982	0.699010316	0.2418979	0.5347832	1.114239	0.567145832	0.625945599	0.1708292
AC009283.1	2.441809	1.357584	3.270716305	2.348348	3.109525	2.917867	2.740022	3.021981	2.018611	0.5032129	3.094596	1.492452	1.578817	1.350347	2.581121	2.237803535	1.073556	2.371397567	2.10307	2.043225	1.401047954	2.902847	2.208554	0.8889048	2.065663	1.461253	1.567091	2.043142	1.707930608	1.72946	2.173652	0.4879814	1.987187	2.491032	2.18491	1.759853682	1.192554	2.201771034	2.331969571	1.750607632	1.15666	0.9234134	3.042750785	2.299503401	1.459825	4.964761	1.550146884	2.400096589	1.567921
AC037198.2	0.3019394	0.1426901	0.591738084	0.2273391	0.2287807	0.8160335	0.2067639	0.8404593	0.07209591	0.1234115	0.2129681	1.010651	0.07744009	0.4383117	0.2619363	0.245738031	0.04875675	0.25444059	0.1205075	0.09454625	0.060281231	0.2278128	0.1277456	0.1860987	0.09742268	0.7931099	0.2660709	0.2432401	0.279243407	0.4012183	0.08787067	0.03860518	0.2584442	0.07542202	0.15457	0.611968869	0.2089075	0.198521348	0.565951503	0.169472972	0.4942694	0.369738	0.289234866	0.291696544	0.15566	0.3280941	0.352008428	1.274564033	0.4463273
AC091185.1	0.2757294	0.1658412	0.261998512	0.2642242	0.113957	0.2501361	0.2059807	0.4566958	0.09576376	0	0.09643699	0.1632686	0.4243071	0.1698089	0.4131615	0.163204803	0.2914324	0.108632914	0.1920816	0.07064109	0.090079339	0.08510618	0.1527141	0.05296966	0	0.3511581	0.02945145	0.07269563	0	0.09516631	0.02917928	0.03845895	0.2206845	1.014341	0	0.385042614	0.4459632	0.039553875	0.29674092	0.084415515	0.0856343	0.1381265	0.172883567	0.145295816	0.1550704	0.2179009	0.233783375	0.069258335	0.2736226
AP000692.1	0.2664768	0.1469197	0.406185612	0.3009572	0.2355622	0.2215971	0.1368597	0.8091792	0.1060471	0.02178338	0.2563023	0.09642708	0.2733791	0.1074534	0.4623439	0.180730151	0.08606057	0.352874701	0.1063539	0.1668836	0.133003051	0.1256601	0.2254839	0.07038921	0.1146406	0.1555465	0.1304561	0.04293433	0.123223181	0.08430841	0.2843511	0.01703551	0.09775288	0.2995368	0.1136799	0.284259648	0.3687427	0.140164066	0.315461488	0.074784214	0.1137959	0.06118357	0.229737895	0.042906147	0.04579259	0.2895595	0.103555052	0.245425509	0.2121034
AC004918.1	1.942281	0.7960378	1.437248979	2.407137	1.588887	1.093452	1.606649	2.374818	1.247665	1.095958	1.190308	0.9329633	1.560569	0.9647916	1.625309	2.294193234	2.331459	1.762957006	1.827519	1.517774	2.203083266	1.614586	1.064636	1.071501	1.44194	1.10364	1.151131	1.080049	2.002936804	1.670577	1.900821	0.870271	2.597772	2.138165	1.636636	1.188131494	2.303718	1.383255504	2.055142826	1.640072854	1.145053	1.562803	2.805653322	0.86347228	1.914011	1.718304	1.522931703	1.947148614	2.251523
AC009065.6	0.222064	0.8815184	0.116053032	0.3009572	0.4711244	0.4985935	0.2737193	0.5394528	1.590707	0.6752847	0.5126047	0.4580286	0.2050343	0.4513041	0.4430795	0.180730151	0.08606057	0.256636146	0.2977909	0.08344182	0.186204271	0.4021124	0.1578387	0.4692614	0.08598042	0.6481106	0.4696419	0.5366791	0.164297575	1.045424	0.07755029	0.5792072	0.1629215	0.3328187	0.0909439	0.682223154	0.5004366	0.140164066	0.131442287	0.1744965	0.3034558	0.5098631	0.331843626	0.471967618	1.717222	0.6112923	0.600619303	0.163617006	0.06060097
AC010776.2	0.159163	0.05785923	0.319924177	0.350297	0.3154111	0.1679915	0.2515213	0.8550901	0.05846816	0.06005038	0.0659447	0.2791123	0.8855106	0.07109218	0.07434854	0.318860818	0.189795	0.141494119	0.73883	0.5175554	0.997289113	0.9283738	0.4848426	0.02587232	0.7268699	0	0.2877033	0.2012075	0.317044165	0.1952274	0.3705579	0.05635428	0.7724979	0.2935947	0.1629587	0.250758557	0	1.313730173	0.44931132	0.453547927	0.09411059	0.3485747	0.506656005	0.023655933	0.06311837	0.3192923	0.216957893	0.360835284	0.3341182
AL139089.1	0.4343799	0.4747068	0.372440961	0.7972023	0.4731262	0.406375	0.2649229	0.5358564	0.7130717	0.253	0.396905	0.2652487	0.5431132	0.3678321	0.4357097	0.220954195	0.368251	0.509850477	0.2990562	0.1402678	0.065041902	0.2918924	0.09648399	0.4159341	0.2102332	0.3169427	0.6539128	0.2493274	0.175756278	0.7215071	0.3634391	0.187443	0.2589365	0.4475814	0.1806752	0.521288462	0.193205	0.921057611	0.353532566	0.28952357	0.3825877	0.2742697	0.343284704	0.288505334	0.5038594	0.8850127	0.658333985	0.312550434	0.25931
AC010542.6	1.177985	0.4911976	0.679001379	1.982571	1.995143	1.037214	0.9608838	1.630715	0.2978203	0.7477059	0.3465673	0.9402903	2.71912	0.3688294	0.5109586	2.312210459	1.678406	1.551573768	1.69253	1.790067	1.826111001	1.529238	1.125767	0.5125022	1.38619	0.8898457	0.4884932	0.6028789	1.986624346	0.4735396	1.774589	0.7442108	1.169281	1.194314	1.099659	1.108761453	0.6164099	1.585468401	1.39452696	2.100222645	0.5030455	0.4772959	1.354103753	0.602483176	0.8573523	0.8031529	0.646270274	1.435931968	1.276428
AL109811.2	1.42999	0.9202145	1.530432686	1.374487	1.337096	0.9867439	0.9063151	2.540699	0.5957166	0.6566061	1.170546	0.8752697	1.217323	0.9569525	1.30652	0.866673783	1.149651	1.824034034	0.8597306	0.5716244	0.820032604	1.187965	0.4943022	0.7393834	0.7657199	1.030064	0.7685813	1.000024	0.675319689	0.7623806	0.9916929	0.5251636	0.7143076	2.006399	0.9033761	1.168405173	0.9563091	1.032219737	1.242628182	0.888012402	0.5067188	0.7265139	0.961789041	0.61725671	1.035228	2.777109	1.234376222	1.036805233	0.8925757
AC135050.5	1.608676	0.9675598	0.700592705	1.211219	1.255836	1.276938	1.101598	0.9991798	1.163979	0.8607443	0.9752391	1.428826	1.050219	0.8255901	2.621935	0.634785533	0.6139939	0.598581361	0.7704488	0.4808277	0.846712609	0.5792863	0.494985	1.030128	0.5033206	0.3983672	0.687309	0.7068746	0.991836928	1.054926	0.6809572	0.6544395	0.8941178	1.753458	0.9233402	0.748812155	0.8961971	1.076914334	1.096465895	0.601946358	0.582881	0.895406	0.616395187	0.32965828	1.105769	1.059407	1.250288991	1.122418686	0.5653859
ZSCAN16-AS1	6.13106	5.667583	3.077846594	8.82709	9.040697	3.831489	6.02115	5.23965	5.148664	6.248355	4.896485	4.64972	5.819069	3.215434	4.92066	5.418127838	7.884708	6.956524364	4.723981	7.627539	4.067937978	4.438899	4.423697	5.631093	5.212091	1.700105	6.139627	5.15208	3.802771062	6.871615	5.904817	6.487134	5.773099	4.887926	4.504351	4.582060507	3.164256	6.778030966	4.367894635	6.188753878	5.806029	5.198105	3.931802333	2.991092054	5.823132	6.817285	3.458307863	4.401282327	7.722912
AL365361.1	0.07223937	0.07546466	0.491783475	0.1488599	0.1786123	0.118565	0.1874596	0.2251336	0.029051	0.02983716	0.1023933	0.1939899	0.3627515	0.1140654	0.05607187	0.142341219	0.3978416	0.269132505	0.1347496	0.5286007	0.100197415	0.6583566	0.6215609	0.0361551	0.1864679	1.171805	0.0714754	0.1212916	0.042195355	0.02309581	0.3762039	0.110836	0.1673678	0.0569836	0.8641891	0.058403476	0.7125162	0.131990178	0.288062889	0.102433534	0.1428796	0.213003	0.222896136	0.815426334	0.03920193	0.09364541	0.049644548	0.847414823	0.1763887
MZF1-AS1	0.3567389	0.3751064	0.844786306	0.5842032	0.6216955	0.6452299	0.4626238	0.5822564	0.9369877	0.5336634	0.5558514	0.4840848	0.5077962	0.7163751	0.7388726	0.275820517	0.4061201	0.463812765	0.3929647	0.3267388	0.336522814	0.353271	0.2218677	0.4947166	0.4604163	0.2863216	0.4820194	0.5776461	0.255690869	0.5315975	0.4412284	0.472081	0.2813579	0.7618946	0.4337301	0.702106006	0.206273	0.457374993	0.380084326	0.265305903	0.3313424	0.610214	0.369066807	0.224014035	0.6712749	0.6137639	0.665431926	0.394268472	0.3103146
AL031714.1	0.1592093	0.1811307	0.392910221	0.2308672	0.2814782	0.2942123	0.160508	0.564028	0.1182701	0.02892157	0.2676948	0.0704139	0.3720367	0.174051	0.2890207	0.091182367	0.1885319	0.114997462	0.1383809	0.1274026	0.102420349	0.2469198	0.1436989	0.1121461	0.06468802	0.1376784	0.1801334	0.1767108	0.059987464	0.1186516	0.1166911	0.02487966	0.09950223	0.5390936	0.1388571	0.407601359	0.2552789	0.102351929	0.342048611	0.066193498	0.06798856	0.09747937	0.152510342	0.085449088	0.1337564	0.3972601	0.156737458	0.279687034	0.1770105
AF129075.2	0.3333756	0.1733008	0.435564276	0.3514116	0.27786	0.2287139	0.2397055	0.4302374	0.2388064	0.13081	0.205214	0.2352384	0.3847621	0.2581046	0.347049	0.271322847	0.2260987	0.313037919	0.2394972	0.4384374	0.339442547	0.3584321	0.2369569	0.1056725	0.1936184	0.4864911	0.1370939	0.2578223	0.123326643	0.2278238	0.3492693	0.1918104	0.1712112	0.3997177	0.4095912	0.320060611	0.2372479	0.289331114	0.453856641	0.318099773	0.1566008	0.07654368	0.268252588	0.064413259	0.2406129	0.6037555	0.326472301	0.429855257	0.2047
ZNF32-AS2	0.6873432	0.2349788	0.401248549	0.4844876	0.4210744	0.5107752	0.2854141	0.9547718	0.1257098	0.1578031	0.5513852	0.2698893	0.4951031	0.4953541	0.5328449	0.309457947	0.31172	0.295769614	0.4482611	0.3709243	0.262772879	0.3144697	0.296991	0.200875	0.2642433	0.3926762	0.3608372	0.5089497	0.486901764	0.1998808	0.4255983	0.2916931	0.3433412	0.9205654	0.3144348	1.048337017	0.2428405	0.3230743	0.432815485	0.246250783	0.3871995	0.295484	0.504323335	0.169538544	0.271416	0.4025748	0.518301618	0.525291945	0.3791411
AC005519.1	0.2420449	0.07320653	0.430083877	0.4811206	0.2787654	0.1690752	0.2088436	0.6908903	0.07397698	0.01899472	0.1564438	0.1576551	0.1936852	0.1499159	0.2603714	0.126074815	0.3564557	0.181823049	0.1947513	0.1182347	0.09278106	0.317763	0.1376326	0	0.1374513	0.1469367	0.125131	0.1216734	0.179080751	0.08821854	0.1014337	0.02228199	0.1562711	0.4933605	0.1288649	0.322230249	0.1722521	0.198608483	0.252153806	0.206499986	0.04961402	0.03556733	0.434042724	0.168360332	0.06987808	0.3226272	0.2889542	0.347760944	0.3831116
AL031716.1	0.6992082	0.2124198	0.195757379	0.2256233	0.3784234	0.4049374	0.359106	0.1137431	0.7155179	0.4164324	0.5572239	0.4608487	0.3842782	0.4350036	0.844868	0.325177872	0.09677755	0.28859461	0.07175878	0.2345817	0.209391973	0.2826168	0.1774941	0.2110791	0.1611457	0.3789857	0.2347225	0.2896852	0.092378637	0.2654601	0.2325533	0.4597658	0.07328392	0.8608072	0.07670174	0.287692217	0.2073308	0.236427689	0.177372686	0.140161609	0.4478835	0.3210791	0.086115588	0.337744237	0.3089704	0.7597751	0.5356727	0.183991954	0.03407376
AL356481.3	0.391296	0.1740406	0.661603198	0.4159316	0.4185691	0.4593805	0.662004	0.5242074	0.3297604	0.1580526	0.3542173	0.4997438	0.3542042	0.3564088	1.13817	0.187330731	0.2230091	0.266008944	0.1984286	0.06486695	0.193004775	0.3386486	0.1402314	0.3161598	0.4753097	0.3224547	0.4327058	0.3560189	0.425745021	0.34955	0.3751186	0.2472074	0.3377433	0.8969318	0.282796	0.265177174	0.08190211	0.181603877	0.245237017	0.361738831	0.1572693	0.3593692	0.264587025	0.133419463	0.3559876	0.8003593	0.536685314	0.381583313	0.2512569
Z69706.1	0.5806952	0.8232724	1.296102327	0.6193985	1.17332	0.5130763	0.7704507	0.9184011	0.392859	0.2610819	0.3909665	0.6566561	1.079772	0.4214843	0.5247504	0.945215387	0.5157341	0.664110539	0.7416386	0.1591039	0.289834802	0.7119669	0.6142067	0.2300839	0.9055976	0.3672074	0.312713	0.257292	0.492292003	0.385815	0.5069832	0.3341077	0.603554	0.906581	1.040451	0.278751143	0.8609454	0.381799741	0.572867296	0.353094511	0.1859845	0.2222145	0.611887727	0.467496594	0.5488413	0.701107	0.270795515	0.557105436	0.2971331
LINC01187	3.546114	4.281443	6.60589506	11.87707	9.993549	3.253283	3.483869	21.40589	6.609934	2.160075	4.65178	4.911322	10.59704	1.383799	6.509844	9.672952618	5.763158	1.25589789	5.341594	6.909517	5.159046956	16.02085	2.793467	6.665661	5.182011	1.48233	4.610005	15.22172	4.845287438	5.367874	4.447557	3.343435	5.782431	8.700749	4.304115	2.965194199	0.01356777	11.832112573	13.961647443	6.966286371	1.890468	2.715733	9.500377885	1.359275641	4.841626	4.764816	10.610087755	7.011313952	7.57795
MIR4453HG	1.230856	3.139801	1.025986172	1.30874	2.567224	1.849006	2.184219	1.15879	5.844271	3.124549	4.226255	2.116832	1.364572	3.159415	2.338407	1.472107325	0.9745499	1.179029228	1.069126	1.048502	1.046361603	1.303146	0.7615344	4.111293	1.115988	1.581148	2.607278	2.708154	1.297457952	4.090172	1.006568	1.908794	1.139321	2.102615	0.9304773	3.382727709	0.3662844	1.441026763	1.018414836	1.183618068	3.643568	2.374303	1.120746539	1.414987524	2.092416	3.087219	2.184845914	1.027978378	0.872856
CCDC18-AS1	1.509887	1.615266	1.513854334	1.803116	1.353579	1.241796	1.8577	2.422606	2.028447	1.421445	1.970361	1.353908	1.851135	1.487984	1.832824	1.534929922	1.243185	1.146524396	1.136356	0.8286823	0.871206111	1.20806	1.052981	1.244709	1.199199	1.052447	1.228173	1.593289	1.017882868	1.25567	1.133127	1.196486	0.8967557	1.923088	0.8182481	2.208886335	0.6756724	1.348368944	1.365132234	1.18273438	1.143127	1.714316	1.748341968	1.084648752	1.069227	2.155516	1.49332184	1.288731773	0.9282357
AC012557.1	0.7581431	1.289816	0.367912804	0.4892813	0.6565119	0.5133727	0.6007489	0.6248735	0.930993	0.7012037	1.166714	0.5173289	1.066671	1.132006	0.9019867	0.599397019	0.797504	0.657131343	0.746949	0.4476633	0.648689185	0.661906	0.4618915	0.7552728	0.5870873	0.7586394	0.3308588	1.047007	0.761254395	0.6908046	0.7060334	0.7477779	0.540334	0.5194368	0.465734	0.80411518	0.2312294	0.820338298	0.538504634	0.70516659	1.091522	0.5968152	0.497995219	0.627792071	0.8486993	0.9728863	0.646481819	0.558600776	0.5024624
AL135999.1	0.1510008	0.1311476	0.479886266	0.4916449	0.197905	0.218898	0.1257606	0.8488938	0.2260769	0.1080907	0.2072548	0.2303784	0.3705328	0.1540331	0.2159648	0.292289083	0.3005088	0.253510297	0.1837302	0.1955209	0.087996098	0.1570384	0.1491823	0.1250496	0.2264885	0.1429321	0.09590111	0.1893718	0.067938035	0.1239539	0.1757775	0.1095778	0.1317438	0.3486437	0.1713155	0.334344743	0.1306949	0.154556491	0.256059139	0.137438766	0.08016828	0.1236878	0.300240596	0.134050288	0.155692	0.3192923	0.163669989	0.383387489	0.2171768
LENG8-AS1	0.8696082	1.353155	1.371713362	1.772625	1.751724	1.534489	1.143787	2.093189	1.904226	0.7282071	1.52593	0.9210023	1.223963	1.005791	1.315593	1.104770976	0.7603397	1.011121739	0.6907549	0.8965984	0.431918882	1.260226	0.7537812	1.019666	0.9170326	0.5199841	1.358165	1.742831	0.588469681	1.087092	0.6419441	0.4718617	1.027032	1.287432	0.7926256	1.221769832	1.308159	0.987325565	1.079680423	0.738094627	0.7336554	0.5649021	1.121526732	0.717165248	1.159052	2.197167	1.097882698	1.054857715	0.7669325
SNHG20	1.073912	1.175493	1.164624558	1.093021	1.273629	1.318389	1.325464	1.301832	1.86896	1.407382	1.391365	1.119736	1.358654	1.643161	1.480301	0.849837455	0.8389664	1.146673018	1.032731	0.8572992	0.69151349	1.489222	0.8318462	1.493479	0.7614883	0.5896933	1.127127	1.07099	0.95000673	1.211878	0.8301214	0.7652319	1.320427	1.399589	0.8561502	1.505099222	0.7753295	1.393189459	0.879373347	0.624209142	1.178227	0.9784923	0.800210277	1.057984675	1.466156	2.343098	1.001594561	1.196272252	0.7645285
PAXIP1-AS2	2.750248	3.2009	3.51768681	3.350716	3.756367	5.367918	6.811077	3.250004	3.158079	3.042729	3.705048	3.71027	3.088568	4.121613	7.817793	4.215886283	2.37144	2.256525522	3.572175	2.244933	3.241160027	3.722008	2.995949	3.070459	2.980924	2.33271	4.078442	4.986128	3.35843248	3.054743	3.885337	4.287953	3.395603	5.215786	2.182501	4.739623403	3.045626	3.834198866	3.355906319	2.90248583	3.002671	5.991738	3.565563715	3.422219686	3.519378	2.591951	5.055380763	4.414275684	2.817558
AL445524.1	3.214773	2.009308	2.946905885	2.381456	2.298338	1.390571	1.864115	2.046856	2.884731	2.73391	1.765449	1.435356	2.313949	1.655939	1.506882	1.835694379	1.984366	2.116054257	1.713496	2.057932	1.552787824	1.980532	2.105989	3.095379	1.673011	1.72518	1.964738	1.854628	1.678377777	2.332758	2.142748	2.356806	1.997184	1.884516	1.698807	2.372858105	1.476003	2.434132277	1.764751091	3.186789024	2.380315	1.738149	1.743397855	1.252304784	2.940413	2.34761	1.414515358	1.719180449	2.529334
AL513218.1	0.236944	0.0639855	0.309573689	0.3058321	0.2051809	0.08444494	0.1738456	0.9250719	0.09698836	0.06640866	0.07813616	0.07349174	0.2604443	0.06551632	0.1761873	0.055097274	0.1967728	0.048898703	0.06484595	0.09539257	0.283830552	0.229852	0	0	0.04368656	0.1580661	0	0.09816698	0.062609562	0.07710662	0.2364193	0.02596717	0.2483407	0.2536572	0.1386255	0.346636829	0.08029619	0.053412905	0.040071408	0.151991106	0.08672937	0.06217461	0.155639426	0.065401697	0.1745037	0.1471249	0.063139449	0.187050643	0.2309347
AC060780.1	1.655766	1.648983	1.785813533	2.008066	1.78504	2.301	2.728077	1.923414	2.165178	1.199092	2.565175	1.954288	1.675853	2.140117	2.969197	1.736466219	1.421192	1.316364581	1.383761	1.137849	1.25127841	1.345692	1.421741	1.174139	1.577631	1.076767	2.767991	2.223717	1.212711993	2.446997	1.397077	1.585632	1.174019	2.231757	1.137753	2.347111146	1.001713	1.385282302	1.578631794	1.609210615	1.679899	2.214664	1.864994184	1.309736259	1.512424	2.109119	1.979562204	1.688717081	1.122059
AC131009.1	0.1864086	0.3230066	0.568278462	0.4210575	0.4708084	0.3875349	0.38295	0.3301932	0.3264061	0.4876204	0.6215432	0.3372684	0.2868555	0.2706009	1.158935	0.050570502	0.30101	0.269287224	0.1487956	0.2042954	0.111647632	0.140645	0.220826	0.5580465	0.4410701	0.1450794	0.1095096	0.3303726	0.114931168	0.3302673	0.1084976	0.333672	0.3646993	0.3259435	0.3817082	0.357926937	0.1842477	0.294147124	0.331012406	0.41851072	0.3184149	0.5135973	0.178565187	0.180084956	0.3203331	0.2700743	0.289759677	0.200296405	0.4239223
NEAT1	8.785556	8.640539	12.372516358	15.3964	17.91575	13.50913	7.643189	42.8115	16.5596	6.62517	22.29045	17.11217	14.62985	8.769622	14.30969	12.709888571	13.59296	11.374052674	8.380872	7.151049	4.754726756	14.09774	8.850027	8.077018	7.414939	6.567352	10.92289	11.64632	11.507382831	10.11004	7.960817	1.937694	8.703154	12.8145	4.450219	16.53482947	2.233988	10.368379291	14.129137651	6.286888736	7.778108	4.819984	13.379443103	3.985139982	7.434768	25.6521	9.026176198	9.219064043	9.584398
AC103563.7	4.956208	13.16341	1.555547649	4.169468	6.965206	6.803912	4.920267	3.068843	15.12667	9.044567	11.12116	5.260118	3.280835	7.824403	6.557448	3.380183164	1.126709	5.959810753	3.129563	3.771466	1.890535419	3.603659	2.333523	8.893583	3.502053	1.195995	7.612522	12.6606	1.741279323	11.52126	3.384308	9.133598	2.640827	7.926097	0.9922017	6.734218097	0.164204	4.28174831	2.2289092	3.294677489	7.638293	8.315334	2.418923219	1.390949071	14.90233	7.381278	9.244909783	2.244085962	1.246757
MIR222HG	0.2471169	0.1886481	0.788535557	0.3077172	0.3456765	0.4445867	0.2001378	0.9452046	0.2496391	0.2983501	0.5631228	0.3869202	0.5631021	0.1839632	0.2968297	0.317150591	0.4696404	0.315796076	0.1866329	0.2544601	0.068311513	0.7691032	0.2943517	1.837752	0.1104007	0.7656129	0.1675084	0.2113263	0.457083524	2.269722	0.2489406	0.04374792	0.1813021	0.4558361	0.2676069	0.906405521	0.1014586	0.367446264	0.444440116	0.240061356	0.1867043	0.1920381	0.147494203	0.422375199	0.1518966	0.5990122	0.336849526	0.393914551	0.3242207
AC093535.1	0.1802281	0.1777501	0.153569288	0.1533989	0.2493696	0.2639092	0.1529306	0.4877912	0.2769155	0.1383612	0.2894138	0.1701319	0.1447015	0.2123365	0.3806786	0.153058856	0.2733149	0.192439123	0.05254096	0.1030549	0.103252576	0.1330257	0.1034369	0.08279449	0.04045339	0.2927357	0.1381027	0.1666533	0.173927806	0.2856004	0.1277047	0.1623063	0.1264788	0.6929091	0.05616015	0.822518502	0.3160028	0.086554838	0.148423167	0.096760471	0.1539288	0.1295396	0.162135921	0.105982502	0.3716547	0.2497668	0.314258008	0.209292209	0.1069218
AC037459.2	0.6593443	1.132648	1.043802071	0.7247293	0.7074453	1.302709	1.102409	1.293363	1.893824	0.5240368	1.318332	0.9508762	0.8887306	0.9408382	2.016576	0.806884547	0.5035952	0.917730858	0.6131244	0.4747081	0.807110879	0.6917431	0.493572	0.8848052	0.844755	0.5169047	0.9839141	1.158478	0.827880546	1.096316	0.7563268	0.5501168	0.7909334	1.767207	0.5420256	1.121244091	0.6792911	0.858160865	0.917285531	0.918440798	1.035832	0.6718475	0.857502494	0.53933807	0.8038847	1.631642	1.023410104	1.125863491	0.4728198
AC009120.2	0.7627092	0.3528518	1.12237397	1.178757	0.6448233	0.4456475	0.4411998	1.645601	0.3028888	0.1614494	0.5405386	0.4444946	0.6918639	0.4156819	0.6999665	0.699152151	0.6222882	0.748074517	0.4152737	0.2865924	0.288516173	0.608779	0.4279886	0.1230014	0.3937488	0.3327322	0.4197703	0.3803015	0.460352138	0.1859337	0.5140225	0.1416577	0.3475263	0.9566038	0.3246893	0.503580149	0.795132	0.430737736	0.855391477	0.378525619	0.1577105	0.1843363	0.779837553	0.310246451	0.2441994	0.9770841	0.467992198	0.661787862	0.4984462
AC009509.5	0.7800597	0.4423674	1.528753595	0.2740872	0.6698614	0.8108539	0.347213	0.5527007	0.3973538	0.3570933	0.220081	0.6774524	0.6001987	0.4026229	0.6767116	0.507890783	0.4534665	0.788815816	0.6475677	0.4152419	0.280325488	0.735692	0.7128659	0.302208	0.3355883	0.4553327	0.3971606	0.2513641	0.96189936	0.4738497	0.7869805	0.2792618	0.3433834	0.9352924	1.517459	0.133138507	0.4009288	0.574424836	0.892671309	0.408644063	0.2664926	0.3582064	0.597789938	0.552637919	0.7774844	0.7534489	0.654777171	0.55080106	0.390275
ANKRD10-IT1	2.845528	2.533106	4.798502743	2.989509	2.707619	2.868436	2.005222	5.852557	1.39049	0.5842302	3.526122	1.903712	4.506142	2.657751	3.286591	2.531306499	1.602878	1.959737771	1.172658	1.756137	1.24849964	3.332758	1.864639	1.101239	1.515978	7.570969	2.138175	2.542893	2.631636412	1.444625	2.388032	0.3045949	1.262316	5.157358	1.524447	3.113069532	3.375049	1.827389011	3.505697224	1.801427081	1.116243	0.9572169	3.499163403	2.557206369	1.80812	4.626035	2.684768284	3.413050741	1.444727
AC015819.2	0.07154061	0.06761711	0.06231316	0.10773	0.07227545	0.1487296	0.024495	0.1086195	0.2505387	0.0701778	0.1834909	0.1035505	0.03669683	0.1615479	0.08274983	0	0.0462091	0.10334807	0.0685264	0.044803	0.0285657	0.05397726	0.07264239	0.1007855	0.03077738	0.05567912	0.1681121	0.04610605	0.088217437	0.2535025	0.08327923	0.05488196	0.03499142	0.07148105	0.2197401	0.091577703	0.1131381	0.037629632	0.084691462	0.026769605	0.06110123	0.08760458	0.109648677	0.04607579	0.1229387	0.1382002	0.155687091	0.175704028	0.0650778
U62317.2	2.414809	2.633509	3.620175927	1.818181	2.838396	2.162581	1.446924	2.256238	2.158549	1.943638	2.239233	1.781251	1.929481	1.66285	2.242593	1.285023083	1.739732	3.063575234	1.467908	1.585004	1.131101503	1.857007	1.838999	2.224354	1.498372	1.030064	1.818756	1.900459	0.973487154	1.962897	1.621753	1.48438	1.249255	2.041599	2.250516	1.605019737	3.561864	1.587706409	1.630929742	1.372764111	1.930227	1.464303	1.227776633	1.375806935	3.160171	2.915539	1.746895005	1.639518944	1.753105
AL355488.1	1.086664	0.4213614	0.825157418	0.8181813	0.9359671	0.7588341	0.4388473	1.607569	0.4346667	0.2459916	0.7468081	0.3932195	1.329198	0.6741285	0.950752	0.597157785	0.4229349	0.784901392	0.3024779	0.4013405	0.289265302	0.6779827	0.2970691	0.0932266	0.3296419	0.4662394	0.3928513	0.4893308	0.386531664	0.2856191	0.4811202	0.1496255	0.3338918	1.385039	0.3328228	0.873844079	0.5838519	0.39570529	0.632214338	0.432681346	0.2300408	0.2686925	0.73666598	0.224316348	0.5266951	1.439828	0.511075068	0.598780832	0.3928644
AC004492.1	0.4102497	0.3371743	0.536002346	0.4297586	0.2162419	0.6897285	0.4763651	0.5957973	0.3066505	0.2099659	0.2195956	0.5228115	0.6038657	0.5523856	0.7117935	0.580674772	0.2419439	0.180371631	0.2733668	0.4859193	0.256398335	0.464299	0.2897864	0.2073098	0.4143746	0.8954058	0.2934031	0.413836	0.461893183	0.2167022	0.3529827	0.3557712	0.3140739	0.9891263	0.2739348	0.684981469	0.5923738	0.422192301	0.612358081	0.480554088	0.2132779	0.2784869	0.840652171	0.551419163	0.3310397	0.4393257	0.682067724	0.607830561	0.3894143
PCED1B-AS1	0.475125	0.1577806	0.82768482	0.4125238	0.4151397	0.5072295	0.2198371	0.4094311	0.1717058	0.1847501	0.2437248	0.2648626	0.09880373	0.2651165	0.09654593	0.222955074	0.8626097	0.66781838	0.1476021	0.6513967	0.082038622	0.8186929	1.082235	0.1763828	0.2375492	0.8195203	0.1156722	0.4137914	0.142511674	0.08775491	0.3039476	0.2758298	0.1130544	0.1667968	0.977294	0.290400833	2.269393	0.074297834	0.39017784	0.216226027	0.3399892	0.400978	0.167292249	1.116503427	0.331004	0.2604662	0.143717801	0.926431025	0.2686669
AP000757.1	17.0681	9.381875	5.244265293	7.78688	13.53536	5.254909	15.49836	8.180595	14.30726	5.959361	15.27562	11.52159	7.65144	8.346484	13.63041	9.829745036	3.73129	10.735068955	14.89419	6.742943	7.71039764	9.811859	7.169218	13.37267	12.06435	0.8654224	8.97545	10.2338	8.862417704	6.404537	8.303178	6.637006	8.887678	10.14833	5.312888	5.091820356	0.1072261	14.065617211	10.884067762	14.035117193	7.111156	11.70679	7.596485055	4.244543358	8.780541	11.10699	8.203880221	7.335328119	4.329741
AP006621.2	0.1398065	0.3523709	0.426208847	1.543878	0.3531063	0.6975628	0.04786875	2.122671	0.3115694	0.2742865	0.6454487	0.1517708	0.5019972	0.4510014	0.08085591	0.379278768	0.812727	0.538574447	0.4463868	0.306443	0.334942895	0.3164512	0.2839192	0	0.3608756	0.1088096	0.1642644	0.2703049	0.517190255	0.07077157	0.3254928	0.1072517	0.6838112	0.6286054	0.3339947	0.417581426	0.4974688	0.367683906	1.048205953	0.41851072	0.1990093	0.04279977	0.428556449	0.180084956	0.1441499	0.5401486	0.086927903	0.643809873	0.5722951
AC112491.1	0.160101	0.4035215	0.557803283	0.5625419	0.5661091	0.133137	0.3837221	1.053347	0.05097103	0.5235037	0.1231905	0.2896701	0.1642479	0.4131755	0.09259306	0.173734145	0.413646	0.462565957	0.102237	0.4010591	0.127854546	0.9059691	0.2167555	0.1691612	0.4132607	0.1246045	0.1881093	0.1031809	0.098711043	0.283657	0.3727417	0.245641	0.7047667	0.3999192	1.420632	0.478198085	0.443086	0.505268851	0.315885495	0.838708983	0.3646364	0.1960506	0.122691564	0.10311316	0.2200999	0.8505163	0.298639409	0.393208611	0.7281891
AC093278.2	2.854715	1.605804	4.189024092	1.69225	2.66343	3.228719	3.167544	1.989246	3.418362	3.803439	3.868594	3.133706	2.229277	4.164676	5.585988	2.834837879	1.847341	3.077568271	2.816063	2.956863	3.298390031	3.098208	5.683792	1.057944	2.419585	5.03011	2.822219	2.625819	2.975075369	1.658077	2.560543	1.81	2.96188	4.222632	3.228161	2.386179578	5.98226	2.1262635	2.8183342	2.540957944	3.152307	2.431027	2.099926598	3.015136684	2.729238	4.166861	1.962086953	4.046804917	1.889482
SNHG19	29.33374	19.42213	13.044768006	25.11653	36.35962	19.4053	20.39209	17.97939	15.56077	17.42441	15.18629	16.84626	17.15094	14.08179	13.83156	17.007658445	24.07129	39.748211523	14.45667	29.37347	14.092412166	16.5116	12.69224	16.80532	21.32683	3.794972	30.23682	22.5586	5.082175581	35.8787	23.24513	17.66413	19.07953	17.57399	13.86762	15.505283262	11.19967	27.052074581	16.904861651	14.466153444	14.54281	20.86276	10.364925921	10.094235666	26.89337	26.23985	18.623921952	11.619199472	19.48481
ERVK13-1	0.6229283	0.4952882	0.534224492	0.6779687	0.7650348	0.6168314	0.5428186	1.248349	0.5202388	0.3185631	0.8916173	0.8268682	0.6496641	0.5185661	0.8336473	0.480549499	0.4061721	0.339056822	0.4213541	0.3078395	0.31651344	0.6649027	0.428676	0.277621	0.3429244	0.4170345	0.5775454	0.8062517	0.499654471	0.5839641	0.4209939	0.2751749	0.3487239	1.019897	0.3219146	0.980686273	0.38168	0.57300621	0.597638727	0.405977804	0.2735789	0.4012849	0.690608727	0.367922844	0.5007358	1.032975	0.580980109	0.583234588	0.4773594
AP001033.4	0.3958628	0.5612288	0.551685799	0.2781862	1.019819	0.4937882	0.4743922	0.4207248	0.4789143	0.3753777	0.6091972	0.3437919	0.6903981	0.5235753	0.3777575	0.558443554	0.3835401	0.381244125	0.1769525	0.6817605	0.442583234	0.6272232	0.3617634	0.3903806	0.3065463	0.7240229	0.3875964	0.3826849	0.36610676	0.5711117	0.2304086	0.2125787	0.3485187	0.3362033	0.3377528	0.658756855	0.2191133	0.333151678	0.515494894	0.429568082	0.2930179	0.1575441	0.576393469	0.535407116	0.7210849	0.745599	0.406125776	0.364590237	0.468132
AL590764.1	0.2005305	0.06892103	0.214362419	0.08235561	0.1657557	0.2273965	0.1685297	0.1937497	0	0.03576554	0.07013599	0.09895066	0.05610673	0.0882124	0	0.029673601	0.3179263	0.158011511	0.05238588	0.2055013	0.021837416	0.2475816	0.2406404	0.09630847	0.04705632	0.4469285	0.1070962	0.1586086	0.101158424	0.02768475	0.08488517	0.1258656	0.05349928	0.0273223	0.2799719	0.023335916	0.3243369	0.086299363	0	0.061393102	0.1089891	0.08371306	0.041911168	0.281785826	0.05638922	0.05282445	0.068009709	0.25184849	0.09949912
SDCBP2-AS1	1.376337	1.001843	1.350796664	1.905585	1.873186	1.708668	1.373543	1.594496	2.529409	1.846015	1.907257	1.745501	1.626127	1.685487	2.254999	1.571399229	1.592608	1.437016961	1.699482	1.24696	1.441624593	1.550283	1.145845	1.729907	1.578497	0.7348533	1.781893	1.229627	1.26684848	1.406642	1.287052	1.573765	1.110275	2.013906	1.285608	1.774346199	0.3404178	1.569678655	1.405402435	1.973384272	1.142072	1.976932	1.653342898	0.964151243	1.210603	1.530998	1.359699782	1.402779955	1.295021
AC073896.4	4.466406	4.438736	5.449308996	3.165071	6.569354	5.366444	4.25046	4.437769	5.269621	5.283361	6.140572	3.707777	4.902169	5.212368	4.843329	4.650729431	2.418238	5.977775443	4.341139	3.578681	2.793130079	5.092011	4.868662	4.753863	5.128672	2.990508	3.202681	3.968496	2.915772353	3.441289	3.134853	3.048468	4.047891	4.429874	4.03493	6.053672457	4.128977	4.97495484	4.704263988	3.428568592	2.860993	5.097315	3.322110039	2.72853285	6.095073	7.850919	5.145786734	4.869737409	2.419828
SPINT1-AS1	11.95317	15.62889	5.638360224	12.32157	17.74161	6.942035	8.624257	6.633332	14.47725	14.56515	11.89337	8.476789	7.479312	10.04827	8.627371	5.84217872	7.762122	15.292428045	8.144631	8.74011	6.692189676	9.441772	7.093626	15.58667	8.45111	3.978091	12.33738	11.79277	4.129451809	17.84426	8.977891	14.17673	7.429535	10.79052	5.369947	12.634618646	3.585558	11.546283616	6.38603703	8.142043303	11.59567	10.2421	4.322228719	3.756348338	17.78741	12.98471	11.237904591	5.902889555	9.853063
AC010834.3	1.550427	0.8525949	1.638955546	0.7428669	0.6407808	1.986704	1.592566	1.241201	1.050036	0.5945308	1.702714	1.68311	1.041111	1.350411	2.45771	1.238896526	0.8193627	1.079156361	0.8235574	0.7414681	1.401362072	1.339947	0.5581628	0.5361274	1.073275	2.353021	1.043315	1.280806	1.772804082	0.9097048	1.148526	0.6920153	1.116819	2.027961	0.6782536	1.659906816	1.287262	1.512398634	1.017830835	1.297427802	0.6861688	1.074416	1.296166469	1.307198144	1.148082	1.613255	1.367147254	1.609684664	0.3654129
EDIL3-DT	0.2704966	0.2739233	0.340789305	0.1454749	0.3952729	0.6868702	0.3969263	0.02933521	0.433663	0.3316797	0.3568028	0.3775437	0.04459871	0.701192	0.6285514	0.125798739	0.2059172	0.237247941	0.07402852	0.05445036	0.057861181	0.2077336	0.2256156	0.3470479	0.1246821	1.003748	0.3518696	0.607035	0.232295185	0.5941712	0.1799318	0.3779644	0.0992275	0.6370684	0.2274925	0.593583942	1.63854	0.060976484	0.285910959	0.24942628	0.2805305	0.6654271	0.122154229	0.410646278	0.3585861	0.4618862	0.405452044	0.302512318	0.1581818
AL645568.1	0.5915737	0.5262401	0.204593053	0.6288186	0.5712833	0.578755	0.7089274	0.3786453	0.7976676	0.6713327	0.6470829	0.5666464	0.3212983	0.9261142	0.8502981	0.358735887	0.2921987	0.485944254	0.2444369	0.2778591	0.187579763	0.2625537	0.2650078	0.5024922	0.4116912	0.1828115	0.7700225	0.7120476	0.278917093	0.6693837	0.3375692	0.7474721	0.3404073	0.7736211	0.2493983	0.705292781	0.1444592	0.430135388	0.233439658	0.292975844	0.599365	0.9161627	0.326675698	0.235325739	0.4963339	0.722644	0.697784981	0.32049431	0.3165485
PSMA3-AS1	4.083579	3.638447	4.067996328	3.790181	4.344794	4.042016	3.754192	4.385611	4.115218	2.842253	3.922852	3.062019	3.482881	3.523229	4.512653	3.550282704	2.682641	3.666980333	2.676127	2.574162	2.126986085	3.719906	2.533954	2.908534	2.605214	4.84237	3.167162	3.474476	3.18188233	3.538846	3.008967	2.881914	2.84921	5.062743	3.189677	4.074830781	1.870866	2.917451943	3.472361392	2.85151028	3.551772	2.969469	3.852207095	3.168464633	2.652249	6.734251	3.835246408	3.565201085	2.576388
AL022322.1	0.1847176	0.0785642	0.54301157	0.3894219	0.1539573	0.1267263	0.09486899	0.9815933	0.08821226	0.02717982	0.09949229	0.1704465	0.2700406	0.0983202	0.1201836	0.390871518	0.3758319	0.266844283	0.2654023	0.1908739	0.121698256	0.1986009	0.2156967	0.04879271	0.1430407	0.05391122	0.04340646	0.1249979	0.170832789	0.02805181	0.1397673	0.007085249	0.1490737	0.1107383	0.05673681	0.141871947	0.1971823	0.204035061	0.393611403	0.103678511	0.07888156	0.0593761	0.520219081	0.089225623	0.01904563	0.1070497	0.103367164	0.374275328	0.2646482
AC037198.1	0.1805595	0.2901171	1.179529453	1.604193	1.094485	2.409906	0.4265739	3.152634	0.4138876	0.6553438	0.5835162	1.470085	0.1667128	1.974562	0.4699129	0.646584923	1.434499	0.182586289	0.4496753	0.4579624	0.151402109	1.001304	0.9533694	0.6295657	0.3495521	1.391218	0.8910169	0.9425638	0.434166989	1.041974	0.2942609	0.1939212	0.5563779	0.2706138	0.573083	2.912245908	0.3212395	0.427376109	0.983252859	0.344571923	0.9561134	0.9286325	0.95475127	0.941945047	0.8191438	1.5696	0.909363111	2.22836094	1.256499
AL365330.1	0.9471384	0.4947128	1.888757633	1.276124	0.7554214	0.6528977	0.7168594	1.324504	0.6189477	0.2933987	0.6137098	0.4058654	0.767109	0.6512766	0.9946343	0.933125768	1.159144	1.116198078	0.5013655	0.6555919	0.865847358	0.7334198	0.6074053	0.4213632	0.7720427	0.4946634	0.4099908	0.3614246	0.737637325	0.3974403	1.189591	0.2868125	0.7314591	1.419525	1.097321	0.414772834	0.2069404	0.904599349	1.062231902	0.839385908	0.2767391	0.3433654	0.744929571	1.011324553	0.3597866	0.9389024	0.5346639	1.078917035	0.6801917
AC015813.1	1.038397	0.4692013	0.880661205	0.7132574	0.4831213	0.5879835	0.4724939	1.853186	0.3806165	0.3551755	0.4748443	0.4474436	1.166918	0.5994315	1.147759	0.444797674	0.5206872	0.76977597	0.3511801	0.3059007	0.458270113	0.6159509	0.367649	0.1636117	0.3291675	0.8772911	0.5056812	0.3434155	0.383295049	0.2386166	0.4744996	0.1589707	0.314092	1.583603	0.3427296	1.542025443	0.661732	0.503066486	0.706296487	0.45246251	0.202269	0.4350083	0.557558429	0.250792779	0.4578471	1.078857	0.613789966	0.585144748	0.4722955
AC011477.1	3.348271	1.955831	3.229323676	2.704948	2.809208	2.491584	2.465059	2.487282	1.701912	1.141818	2.056652	2.449206	1.990235	2.280765	2.879735	2.011618813	2.004903	2.470366724	2.009661	1.768405	1.532033407	3.447863	1.415383	1.062844	2.003036	2.600324	2.363791	2.236594	2.498536199	1.582179	2.525956	1.874091	2.382722	2.993706	2.309936	1.986669381	2.914595	2.721100435	2.87500388	2.226149856	1.914638	1.847686	2.79166603	1.804760195	1.333504	3.51859	2.801136053	3.030822939	1.745124
AC010201.2	0.6905224	0.5606115	0.346994684	0.559908	0.4695487	0.4748404	0.4819535	0.6048547	0.4819576	0.1910526	0.7493058	0.4228602	0.1771021	0.3427008	0.6297567	0.345841349	0.2401637	0.383666747	0.2543957	0.1413767	0.26511645	0.160307	0.1528163	0.0467692	0.3084943	0.5270895	0.249638	0.23107	0.212872511	0.235274	0.2885528	0.08149695	0.1818618	0.716484	0.07251179	0.702606187	0.1785046	0.321299167	0.293446004	0.15900608	0.1436594	0.2357852	0.661467562	0.153945534	0.3833713	0.9876229	0.454118343	0.334293073	0.1570356
AC012615.6	0.1456175	0.09175427	0.366413567	0.38983	0.2043239	0.2152761	0.1661947	0.9007367	0.1287777	0.02645251	0.1701441	0.1229504	0.3485751	0.1096077	0.2292565	0.087787425	0.1985636	0.311644546	0.1653123	0.1063934	0.129209158	0.1953211	0.109526	0.07407982	0.1252918	0.06925857	0.1267348	0.1668385	0.10973257	0.1269505	0.2134582	0.02896175	0.1266193	0.25866	0.0662623	0.310670079	0.3390338	0.187228121	0.191539371	0.13319351	0.06909369	0.07925109	0.26658167	0.093785075	0.1278983	0.3906943	0.171021971	0.223523232	0.2722846
AC009032.1	0.3377845	0.6675425	0.361083796	0.3699315	0.2792079	0.6511665	0.2838806	0.2797394	0.6452389	0.8133135	0.5670764	0.2666846	0.09450925	0.8023849	0.6659826	0.149951513	0.1785108	0.310523782	0.1176555	0.2596183	0	0.06950667	0.09354182	0.4217909	0.1585285	1.039624	0.541196	0.6233945	0.05679893	0.7461392	0.1429852	0.4475872	0.1351757	0.4602318	0	1.17924884	0.0728441	0.193823163	0.036352484	0.137885202	0.8392559	0.3102239	0.211792398	0.296659672	0.5382488	0.7118432	0.715995489	0.141409129	0
EP300-AS1	0.4633702	0.4379577	0.264865016	0.4797169	0.3949845	0.5779951	0.3867209	0.307795	0.5255482	0.3693164	0.5348138	0.6916586	0.6239265	0.3363267	0.4773507	0.188560473	0.3367096	0.543877697	0.3883662	0.4352851	0.346913866	0.4588657	0.3234732	0.9485857	0.4485281	0.8452383	0.57846	0.643921	0.214269923	0.4398058	0	0.3554718	0.4249505	0.5642624	0.2075591	1.149230033	0.6182982	0.548388075	0.342842901	0.26008106	0.272081	0.159586	0.26632392	0.111912751	0.2687434	0.3776312	0.513197992	0.426764707	0.3161329
MIR29B2CHG	0.3476887	0.2806467	0.118263566	0.3503206	0.1307611	0.512839	0.1538042	0.6229395	0.1737153	0.1062199	0.3248124	0.3893817	0.2291177	0.2562507	0.3698751	0.216187686	0.2557228	0.282299761	0.2228367	0.1390697	0.207738099	0.2470119	0.1151042	0.1412253	0.1604968	0.3575101	0.3180644	0.2674195	0.283217725	0.2807069	0.2698258	0.07073791	0.1849547	0.9623214	0.08314871	0.943200583	0.1093686	0.236276568	0.341499579	0.225064873	0.1134347	0.153056	0.470658798	0.096436674	0.3898912	0.3247969	0.372403693	0.324896626	0.1719913
AP004609.5	1.173167	1.241621	0.559875801	2.411918	2.427212	1.997903	1.219484	1.194584	1.677391	2.818473	1.832426	1.532853	0.983744	1.67244	1.291978	1.154907875	1.265967	1.644024229	0.8276636	1.293437	0.833090449	0.8109481	0.649116	1.95954	1.468787	0.6396893	1.518719	2.044121	0.909566725	3.008468	1.8645	1.115554	1.22665	1.631942	0.489089	1.142047837	1.04986	2.272458279	0.748467542	1.35638347	1.037975	2.425866	0.581417348	0.760103804	1.557288	3.348549	1.022094961	1.028728897	1.3228
AC090948.1	0.6026873	0.250639	0.472456333	0.2541173	0.4749248	0.4510652	0.2971525	0.4392266	0.3914278	0.2601308	0.3338933	0.3402172	0.5564684	0.3732879	0.5646659	0.274683494	0.1401424	0.557213636	0.1616424	0.3849875	0.404290513	0.4911045	0.416139	0.407548	0.4355924	0.3940135	0.3682236	0.6525392	0.891815618	0.3661043	0.5331994	0.3698784	0.4952338	0.4697047	0.2715065	0.246876138	0.4574981	0.570613274	0.456624278	0.541243372	0.4735623	0.5313721	0.471099848	0.139738053	0.7208371	1.536816	0.562102105	0.643888053	0.1315781
LINC02084	0.07245445	0.1483751	0.268213805	0.2000279	0.274495	0.1355665	0.1116355	0.146676	0.1614703	0.2606055	0.07433391	0.1179824	0.1300796	0.1051788	0.06285514	0.019656053	0.2807962	0.209336418	0.09253565	0.1247821	0.028930591	0.05466675	0.3801132	0.1913867	0.07792629	0.1127807	0.04256487	0.1634325	0.067008226	0.119201	0.07028585	0.1204298	0.03543839	0.01809853	0.1483647	0.355532048	0.3294268	0.038110303	0.114364384	0.027111552	0.1443907	0.4547085	0.055524649	0.443311323	0.124509	0.1224698	0.056312784	0.300287963	0.09886363
AC016773.2	0.09901506	0.09358478	0.172487798	0.223654	0.1000321	0.1440934	0.03390206	0.1252782	0.1103313	0.06475258	0.1904691	0.07165903	0.431714	0.2076181	0.05726454	0.053723277	0.255821	0.071518926	0.1264577	0.04650685	0.019768035	0.22412	0.05026998	0.05230919	0	0.09632766	0.05816845	0.07976577	0.030524113	0.05012251	0.1344721	0.06329902	0.07264429	0.1731321	0.2196488	0.211245324	0.1174407	0.078121368	0.058608182	0.092625502	0.01409442	0.06062412	0.170727912	0.063770732	0.1531368	0.2390932	0.061564899	0.151988366	0.06755271
AC004264.1	0.03333756	0.2205646	1.48091854	0.05020166	0.3789	0.5613887	0.08560911	0.1265404	0.413931	0.2779713	0.6541197	0.07238104	0.2821589	0.03226307	0	0.189925993	0.1937989	0.04815968	0.03193296	0.1565848	0.059901626	1.056431	0.2031059	4.121226	0.08605261	1.148119	0.05875453	0.08056946	0.030831661	1.455541	0.09701925	0.1150862	0.09783496	0	0.5461216	0.085349496	0.5338078	0.131514143	0.473589538	0.112270508	0.3132015	0.1071611	0.057482697	0.322066293	0.189053	0.434704	0.0621852	0.153519735	0.1137222
AC024075.3	2.930078	1.196937	1.427474068	1.34612	0.8654748	2.973476	1.81093	2.148955	1.470414	0.5602374	1.452091	2.102581	1.413826	1.177511	2.800375	2.061340967	1.058561	2.008791748	1.760087	1.003024	1.606217709	1.545643	1.008543	0.8920369	2.211294	1.536399	1.079481	1.848351	2.709831115	0.9050263	2.283538	0.5714725	1.348122	2.344592	0.8135469	0.667503518	1.119175	2.194238212	1.704951955	1.672472484	0.9755562	0.6385437	2.882906467	1.055507319	1.254528	1.870759	1.736927142	2.286954396	0.8470493
ADNP-AS1	1.599052	2.037631	0.895373555	1.913457	2.379944	1.585005	2.595757	1.278945	2.059076	2.044771	1.55997	1.394916	1.208383	1.975844	2.551453	1.324652578	1.244954	1.670626563	1.24449	1.113188	1.077453843	1.599666	0.8263366	1.267158	1.234581	0.8667203	2.096867	2.056494	1.241182222	1.810439	1.346213	2.267211	1.487419	1.990019	0.77474	1.334149811	2.336905	1.441860338	1.453550343	0.993680793	1.707143	2.137311	1.116003524	1.07584734	1.486802	3.123481	2.143846514	1.275488988	0.8376924
AL513477.2	0.605828	0.4184404	0.852417693	0.5614101	0.5649701	0.2325209	0.191475	0.4952898	0.1780397	0.1828576	0.41237	0.2276562	0.5019972	0.2480508	0.3436376	0.417206645	0.5869695	0.33660903	0.4463868	0.6566636	0.139559539	0.395564	0.2365993	0.1230985	0.5713863	0.6256549	0.1916418	0.1802032	0.215495939	0.2123147	0.2441196	0.1787529	0.2051434	0.4190703	0.4771352	0.119308979	0.08291147	0.367683906	0.524102976	0.47082456	0.278613	0.192599	0.482126005	0.360169911	0.3363498	0.6751858	0.347711612	0.23606362	0.190765
Z83843.1	0.8476155	0.4786411	0.727339152	0.5354344	0.631356	0.7974489	0.4316372	1.319646	0.4047806	0.2571916	0.7074733	0.5302574	0.6024355	0.6673597	0.9222621	0.520306656	0.3410194	0.446205641	0.2408187	0.209182	0.326974556	0.625975	0.455863	0.144204	0.3152071	1.446562	0.4895095	0.5034443	0.458383547	0.3708929	0.330292	0.1570503	0.2635039	0.9743052	0.286825	1.30109922	0.6176923	0.357047514	0.67603782	0.370924291	0.2883447	0.4090195	0.739012742	0.367793589	0.407349	1.077146	0.887678966	0.611954242	0.2695387
AC008969.1	0.6732731	0.9950958	0.438840798	0.7711642	1.040826	0.9920046	0.7983246	0.6471807	1.483178	0.5924821	1.466079	0.5068814	0.4450227	1.521795	1.071454	0.669312426	0.4961681	0.533088797	0.4429221	0.3763666	0.396935474	0.6204896	0.3701149	0.7097826	0.5268091	0.3973957	0.9202447	0.7688015	0.509832933	1.089932	0.480417	0.5500063	0.4221311	1.361227	0.2714138	1.033440879	0.439477	0.572795203	0.577717794	0.44806414	0.8335968	1.159213	0.680437612	0.491826421	0.692637	0.9558178	0.73188803	0.509108269	0.4315931
AC096586.2	0.6302387	0.2269236	0.352895955	0.3163501	0.2273973	0.5615301	0.2774434	0.5467923	0.3153038	0.3827157	0.3925707	0.2280577	0.508014	0.348529	0.3384581	0.53735459	0.1163086	0.086709265	0.2299752	0.4228854	0.719000621	0.3056875	0.06094713	0.09512918	0.271134	0.8408684	0.4936624	0.551234	0.333065833	0.1367287	0.2794859	0.2302304	0.1321105	0.4048162	0.1843625	0.729922052	0.1067885	0.2367851	0.426337974	0.572723854	0.2563203	0.41344	0.620969548	0.347919234	0.3713249	0.3478508	0.475836639	0.469888748	0.3276025
AC105020.5	0.1564422	0.1478625	0.286154403	0.3769278	0.3319032	0.1951417	0.3213883	0.6650701	0.08965118	0.1227697	0.1203753	0.3396604	0.28889	0.24224	0.217145	0.407433268	0.3031448	0.180798041	0.509493	0.3233124	0.262358737	0.2832849	0.2859328	0.03305908	0.6864883	0.3287438	0.03676209	0.06049376	0.173619424	0.142547	0.6920248	0.07200824	0.3672858	0.234468	0.41645	0.120155142	0.2968871	0.839327611	0.333360012	0.491725361	0.1870593	0.1149422	0.503528499	0.241816205	0.193563	0.09066324	0.145907355	0.51870072	0.2988502
FOXC2-AS1	0.04148907	0	0.325239532	0.06247667	0.06287285	0.0517523	0	0.1889776	0	0.2034936	0.03192397	0	0.1276912	0.2007593	0.07198457	0.067533022	0.2411854	0	0	0.1558976	0	0.09391027	0.04212803	0	0.1606405	0.0968712	0	0.08021586	0	0.06300666	0.04829673	0	0	0.1243636	0	0.106218652	2.263648	0.065468482	0	0.093148154	0.07086976	0.3429349	0.047692019	0	0.04277803	0	0.038695179	0.07642299	0.05661157
TRG-AS1	0.03204604	0.02423083	0.305643784	0.106165	0.07770048	0.107928	0.1086261	0.04378972	0.03978949	0.01886135	0.06411075	0.07653462	0.1824623	0.0527224	0.04170051	0.057378541	0.2111297	0.15739936	0.07060044	0.1264356	0.026871125	0.2792637	0.1757137	0.02370168	0.07858291	0.198281	0.06777399	0.1208191	0.011854886	0.03406631	0.08206936	0.0344175	0.009404474	0.03842323	0.1837375	0.077940829	0.5245305	0.020227066	0.136572673	0.068349995	0.08484638	0.0912371	0.066306918	0.105260311	0.05617076	0.09285848	0.044832066	0.233164137	0.1136892
RAD51-AS1	2.333295	2.138949	2.120704935	4.277441	3.606848	2.959158	2.348617	3.542624	3.279457	0.9339109	3.866941	2.261886	1.873356	1.948454	3.554132	1.879934573	1.330691	1.837535991	1.450125	1.304861	1.215221273	2.110794	1.283663	1.212056	1.490598	1.075008	2.668135	2.036849	1.371245388	3.211594	1.262692	1.352957	1.465678	3.707553	0.7030993	3.156622937	0.518327	1.600812476	1.810679498	1.156333275	1.786202	1.920741	2.5655269	1.296696626	2.309232	3.968468	2.794814088	2.141781336	1.79952
AL355803.1	0.633591	0.1996144	1.655607617	0.9540985	1.920297	1.492834	1.590872	0.6413176	1.68096	0.5524635	0.7041952	0.9935067	1.191671	1.15821	1.465728	1.031315459	0.9549062	0.508494492	0.4045974	1.322642	0.590307159	0.9560865	1.858563	0.8182122	0.9994462	0.5753016	0.4962883	0.6124993	0.390643703	0.7483717	1.147304	0.8100927	1.756085	1.899191	0.576623	1.171512633	2.170987	1.110874779	0.916740032	0.632218322	0.9018931	1.03448	0.323696892	0.544086461	0.7984474	1.835931	0.525266478	0.842888671	0.6724129
MBNL1-AS1	0.2251058	0.4350188	0.498931107	0.2663394	1.014244	0.3986224	0.4335448	0.350931	0.5912485	0.5204987	0.5397308	0.3665547	0.3309402	0.5835281	0.3957949	0.386040701	0.3076747	0.3338998	0.473597	0.4512448	0.320209137	0.6050617	0.9367393	0.6200949	0.370941	0.9901752	0.3683914	0.5479164	0.468416504	0.7935873	0.3907231	0.2960375	0.5131544	0.3193038	0.5761852	0.540287585	0.3599671	0.339352423	0.435418293	0.324893971	0.8909088	0.6479047	0.300347458	2.726133441	0.2818348	0.8124376	0.322418694	0.588648517	0.3236101
AC092119.2	0.3461875	0.1510161	0.289937991	0.5480432	0.1076133	0.1328691	0.12765	0.539091	0.1271712	0.01741501	0.1161125	0.01927248	0.259536	0.2147626	0.2926214	0.101141005	0.120404	0.166701615	0.1870573	0.05003152	0.148863509	0.08036855	0.08111977	0.04689467	0.1833019	0.04145126	0.1147244	0.05148664	0.049256215	0.0404409	0.09299793	0.01361927	0.07814986	0.2261649	0.08179461	0.352245557	0.2526826	0.126063053	0.147116625	0.129539032	0.02274392	0.0652187	0.234685674	0.017150948	0.08237138	0.5272879	0.190413502	0.261611631	0.2180172
AC244090.1	14.87279	13.47141	4.742260688	13.26449	16.66898	10.76673	14.95875	9.039217	12.0278	15.97894	10.16672	8.28902	9.808732	10.17393	11.27034	9.222435973	12.2655	11.541974634	9.942631	7.775717	7.688377039	7.238864	8.0678	10.7803	12.05413	4.469926	11.10369	10.74047	6.427112338	10.13359	8.270129	12.2585	8.768335	9.586291	7.885657	9.490849709	4.436364	11.455013771	9.170187616	8.770179079	8.978713	12.37873	6.28394184	6.542685191	11.06756	15.74425	9.577768682	7.460442971	12.80444
AC010203.2	0.09498813	0.2094836	0.248209116	0.4767956	0.4318372	0.1974759	0.1300931	0.4326592	0.5141002	0.279536	0.5116236	0.309351	0.6334155	0.09192661	0.5768237	0.257691795	0.1227084	0.045740174	0.2426294	0.2379489	0.227568857	0.3583418	0.2572027	0.8698175	0.2451882	0.07392802	0.3348165	0.489739	0.351392422	0.3365882	0.2580062	0.04857972	0.3716792	0.3321817	0.2593424	0.607962022	0.187774	0.399702313	0.524762889	0.248803622	0.2163393	0.08723782	0.363965405	0.061177186	0.2285247	0.2752432	0.35436638	0.291614041	0.4320357
AC104564.3	0.2561615	0	0.185934428	0.4714637	0	0.1420128	0.2046518	0.2592854	0.02718455	0.0279202	0.2847069	0.216287	0.5693928	0.1101801	0.2222233	0.231645527	0.3309168	0.328935792	0.136316	0.1871609	0.034094546	0.1932734	0.1156029	0	0.1469372	0.03322786	0.1003249	0.05502981	0.157937669	0	0.2981934	0.04366951	0.1252919	0.2559483	0.174847	0.07286828	0.1350357	0.13473836	0.269555622	0.127803274	0.02430909	0.07842023	0.392613005	0.164981056	0.0586933	0.2886601	0.292002977	0.49806424	0.2718573
AC022150.4	1.01772	0.6149169	2.040055827	0.6228143	0.5704254	0.9680479	1.193357	0.7690707	0.816682	0.4193912	0.8081203	1.049322	0.7151244	0.7105806	1.999594	0.885019305	0.4592516	0.402796198	0.5163541	0.4496424	0.289468438	0.9151305	0.6370238	0.5204715	0.8516731	1.475653	0.5733105	0.7322655	0.66186309	0.5010667	0.7140726	0.3671965	0.49778	1.462626	0.4995847	0.862560349	0.7000119	0.351985042	0.880220256	0.558185734	0.6747309	0.4353314	0.860047185	1.113390413	0.3306135	0.7406181	1.248245618	0.714761579	0.4882549
AC022150.2	1.068666	1.787024	3.114690382	0.9284188	1.557177	1.538104	2.195422	1.466533	1.668431	0.8668702	2.008285	1.29398	1.075263	1.392222	2.139417	1.204268983	0.8761073	1.603178906	1.496089	1.293478	1.230897802	1.977001	1.064256	0.8902851	1.060959	0.8157337	1.400499	1.569503	1.178401398	0.9362946	1.507173	0.8040548	1.17607	2.279291	1.557061	1.078597632	0.9994008	1.816038769	1.946325535	1.24578424	1.527056	0.6606052	1.204815917	1.826575978	1.398523	2.501123	1.092537961	1.230303339	0.7290937
AC003070.1	0.1448032	0.2189788	0.794595049	0.4361063	0.5266461	0.469621	0.05949552	1.099268	0.193623	0.05681791	0.2896908	0.1571951	0.3119632	0.2802722	0.5024744	0.141420355	0.5611827	0.376530713	0.499328	0.1632319	0.10407416	0.262209	0.1764399	0.1223982	0.224264	0.1014286	0.2381894	0.1679794	0.267837404	0.153932	0.2697008	0.04443397	0.2974654	0.4774528	0.2372103	0.296575492	0.4465487	0.228495031	0.13713716	0.227570928	0.04946927	0.1329884	0.63251931	0.111912751	0.2090226	0.3776312	0.135052103	0.800183825	0.3951661
RTCA-AS1	4.849709	4.465447	2.125718422	8.810687	6.069088	5.737165	7.520487	5.51058	4.781396	6.660255	5.079836	4.925076	4.525943	4.63284	6.270061	5.551278273	8.427426	5.695138306	6.503528	5.408135	6.259129872	4.03681	4.0666	4.562153	6.784119	1.13234	6.13927	6.019129	8.333732328	4.181378	6.993093	6.840783	6.794788	5.721019	4.677053	4.205429965	0.9277721	7.45520407	5.296720188	5.970950818	4.997156	6.609176	7.337129554	2.659978256	2.871184	5.711784	3.560139459	5.763341338	8.197034
AC002064.3	0.412163	0.3029902	0.777836412	0.2758485	0.3469972	0.6854942	0.329284	0.4867208	0.2624391	0.0449235	0.1057136	0.248575	0.3523658	0.1772795	0.5561991	0.223630111	0.1774813	0.066157069	0.1315991	0.1290605	0.164574018	0.2591469	0.2790071	0	0	0.3742446	0.05380749	0.4427138	0.592949381	0.03477357	0.2132409	0.0702641	0.06719806	0.7550032	0.1875521	0.468979239	0.4345441	0.433587111	0.27107129	0.462678806	0.03911324	0.1682372	0.631712966	0.088484649	0.04721866	0.6635043	0.4271198	0.379602776	0.2499528
AL157392.4	0.1918118	0.03625845	0.250607272	0.2888414	0.2325384	0.09570426	0.039405	0.4659621	0.1099201	0.07526315	0.08855432	0.1665813	0.05903404	0.1485037	0.3327982	0.249774308	0.07433638	0.16625559	0.2204762	0.07207439	0.045953518	0.1302495	0.07790633	0.08106661	0.1485343	0.08957076	0.1352206	0.07417061	0.070957504	0	0	0.02942946	0.05629055	0.459965	0.07855444	0.196427536	0.09100234	0	0.090828525	0	0	0.1056968	0	0.074121924	0.03955418	0.111161	0.035779021	0.211990729	0.1046904
AL512791.1	0.7058673	0.2918805	0.864595089	1.461538	0.334274	1.595869	0.543789	2.478336	0.1685442	0	0.7128622	0.2873527	0.6788914	0.8112012	0.7271642	0.718101134	1.111329	0.318656548	0.8874169	0.4144277	0.475618911	0.2496448	0.4927575	0.0466133	0.3416289	0.6695415	0.4146764	0.2558886	0.652809032	0.5694752	0.4621997	0.03384387	0.5826072	0.7934397	0.4065192	1.86360625	1.255832	0.278459278	1.044528037	0.940951602	0.1883955	0.6482739	0.608550157	0.426201061	0.3184111	1.150517	1.275522097	1.422104475	0.6019697
LINC00472	4.397576	6.645154	1.426343336	4.34143	5.563142	6.736893	7.770671	4.523186	8.271786	9.822955	8.837942	4.965869	3.288966	9.739326	10.12763	3.691661365	2.093099	3.670612459	3.1224	3.03689	2.51416328	3.38467	2.900104	6.112665	3.949123	3.280467	7.813573	6.25043	2.822740189	8.952079	3.624569	7.392965	3.367378	9.627053	1.656933	8.178157494	0.5380054	6.642018064	3.112651077	3.111237623	3.38488	6.86308	4.803180517	2.295024014	6.004641	7.919617	7.568307306	3.299617537	2.355077
AL117379.1	0.586485	0.4619338	0.408671238	0.6182145	0.4443819	0.5120956	0.2008084	0.5342734	0.6721852	0.2876564	0.6016985	0.1910025	0.6919278	0.5675823	0.3561482	0.254570565	0.3788191	0.564826969	0.318339	0.2571043	0.163925769	0.2876262	0.2382069	0.1652466	0.2523108	0.2282268	0.5972075	0.529164	0.253120193	0.5640818	0.273087	0.2249593	0.1147429	0.5859968	0.1601257	0.500498523	0.4405616	0.246788134	0.25457478	0.2194554	0.3506326	0.2513617	0.471918512	0.264408339	0.9070585	0.9913363	0.328194564	0.288081936	0.2134014
AC018926.3	0.8149638	0.4929721	1.320317623	0.8835986	0.5928011	0.5692754	0.5022682	0.9898826	0.2802151	0.223843	0.5016624	0.9200949	1.003288	0.536314	0.9897879	0.848986563	0.6948437	0.847657813	0.4059261	0.4899638	0.507639231	0.7009731	0.5296095	0.4133199	0.5469428	0.7230743	0.6511237	0.4411872	0.241185603	0.3960419	0.6071589	0.5251636	0.5261641	1.172571	0.4338875	0.834575123	0.2706535	0.565834739	0.694636872	0.805066188	0.1392085	0.3293263	1.049224409	0.692839164	0.4033357	0.8501354	0.851293946	1.020792797	0.5782467
AC023669.2	0.05537662	0.3140376	0	0.1667787	0.4195907	1.174279	0.1706451	0	0.476014	0	1.107855	0.1803469	0.0852165	1.286203	0.6725588	0	0	0	0	0	0.066334576	0	0	0.4680833	0	0.6464835	0.2602572	0.05353318	0.102428195	1.429645	0	0.6372277	0	0.5809705	0	1.063297594	0.1313632	0	0	0	0.2364797	0.7628746	0	0	0.1141941	0	1.49777868	0	0.07556105
HCP5	8.207564	11.35711	10.480942376	8.180342	12.01597	6.628847	7.174272	6.877507	11.96809	6.739685	17.38182	7.508898	6.762953	16.86567	10.05458	7.091763593	11.13127	11.082911299	8.019314	10.00411	4.961310497	11.68032	10.4924	17.53124	6.379685	5.391586	6.288532	11.93005	6.045972754	17.38978	6.790123	18.03497	6.956134	5.84713	7.984428	9.550725583	9.159612	8.239306548	7.005128279	15.041779414	6.851399	7.169903	5.284573544	9.558964533	11.91541	12.42299	7.446380462	8.339957138	7.717412
AL356488.3	0.6645003	1.368731	0.377212539	0.621089	0.8264252	0.7488494	1.125048	0.5705535	1.264957	1.231756	0.9908701	0.9701139	0.4442884	0.8825761	1.439168	0.484867456	0.3552085	0.70175057	0.7594139	0.6629696	0.351334375	0.6690619	0.3396937	1.229894	0.8339625	0.2782028	0.7430576	0.8816107	0.48316458	0.9952129	0.7735337	0.8191436	0.7127927	1.078342	0.5208176	1.079399238	0.173938	1.084718447	0.520817304	0.571032373	0.8180329	0.8375596	0.405629866	0.478148005	0.8836003	1.613432	0.807815464	0.485383898	0.4002014
AC083843.3	1.013845	0.6561661	0.677517341	0.8637527	0.4811236	0.7207665	0.8370333	2.345925	0.7904301	0.3758042	1.607446	1.100607	1.058563	0.6595743	1.228394	1.043905215	0.5741959	0.883656572	0.4784684	0.532864	0.692168893	0.8887084	0.4534776	0.4584548	0.4725875	1.116877	0.5073204	0.9514489	1.064873202	0.9851882	0.7022065	0.1980946	0.4907081	1.046838	0.38357	1.544357708	0.8962341	0.82495732	1.177662348	0.879120152	0.4157776	0.4043288	1.199485157	0.372150615	0.680891	1.686615	1.02058613	1.056563422	0.4938597
COLCA1	3.664521	5.000515	0.687082322	2.763689	3.780247	4.024691	4.159522	2.349319	6.60339	3.007488	4.980508	4.92741	2.838237	6.025086	7.133726	2.33857738	1.315634	2.384177127	2.732032	1.587382	1.797254557	1.679164	1.338806	4.491594	3.145192	2.820202	6.278551	6.081493	2.520076091	6.317657	2.48927	2.744946	2.557343	4.77672	1.05668	8.951083392	0.5392616	3.680426216	2.784451243	3.475680493	4.548414	4.190898	2.506881015	0.922386358	4.431535	3.840325	8.783251856	2.019713575	1.532324
AC084824.6	0.7050128	0.3331739	1.591022439	0.482568	1.408321	0.35976	0.7570913	1.070415	0.2448584	0.2829202	0.5178176	0.3826731	0.5424556	1.209514	0.7784094	0.78243465	0.4967758	0.555527154	0.5218294	0.6020742	0.268711249	1.08804	0.683331	0.1354382	0.7858291	0.2244691	1.242523	0.8983982	0.177823284	0.2676639	0.5968681	0.3933428	0.7053356	0.8645227	0.6233951	0.246128935	0.5321324	0.455108989	0.910484487	0.431684181	0.5200262	0.7652144	0.626232002	0.619178297	0.264333	0.7892971	0.418432618	0.472231164	0.3498129
SOS1-IT1	1.308725	1.925254	1.461675908	0.762873	1.295512	0.9873795	1.09495	1.249904	0.9374768	1.097437	1.161304	1.168659	1.088175	1.276758	1.474105	1.202561708	0.7976045	1.173997809	0.9604079	1.160001	0.973488998	1.134749	0.7823249	0.8475145	0.721943	1.774273	1.066453	1.09171	0.937046458	0.8895546	0.8354487	0.8501451	0.8982248	1.391999	1.167041	0.986249502	1.289381	0.949292993	1.174469324	1.078149028	1.649587	0.8336058	1.019103134	1.141974136	1.229681	1.376216	1.200908287	1.117853825	0.7200594
AL139287.1	2.57157	1.847208	4.390171953	2.94304	2.442105	3.378782	2.148389	4.789391	2.03039	0.6390543	2.453597	2.344977	3.218579	1.19457	3.450411	1.953383915	1.461692	2.724265825	1.477933	1.159539	0.86252134	2.289489	1.114101	1.014383	1.416078	1.681192	2.014296	1.458432	2.029458132	1.588143	1.756199	0.8680164	1.358411	4.573584	2.316949	1.887307319	1.464053	2.110086497	2.963104146	1.693558924	1.288508	1.29109	2.640729309	1.192479654	1.414113	5.663164	1.790804882	2.084209372	1.497127
AC100830.2	0.3308753	0.2084861	0.144099181	0.4152095	0	0.4127246	0.2265788	0.5023654	0.2633503	0.05409539	0.1272968	0.1795954	0.1697229	0	0.6697565	0.089762642	0.1068585	0.238992411	0.369757	0.05180347	0.066058182	0.312056	0.5599518	0.05826662	0.1423454	0.3218949	0.323966	0.6397215	0.510007057	0	0.320972	0.04230484	0.242753	0.6611997	0.056461	0.423546875	0.6540794	0	0.195849007	0.185714132	0.04709886	0.1519392	0.570515772	0.319650796	0.1137183	0.3195879	0.154297028	0.152368337	0.07524621
AL390728.6	2.825452	2.188602	3.691529592	2.255327	3.573458	2.23918	2.105764	3.951189	2.221781	2.12561	2.337521	1.233818	3.007609	3.50536	2.28525	2.040191024	2.140601	2.056178689	1.648263	1.965705	1.590485924	4.159411	1.725694	1.15598	1.535411	6.163022	1.797153	1.93046	1.905772757	1.548568	1.76818	1.914922	1.667709	2.149165	2.849332	2.379476826	1.789007	1.810208789	2.464616716	2.134371084	2.059347	2.829044	1.990242287	1.539249419	2.978944	3.216399	3.298934848	2.132667569	1.536327
NPTN-IT1	0.2202937	0.1753365	0.143909826	0.2968121	0.07906611	0.3181758	0.1190953	0.6689404	0.05536932	0.03980738	0.2319557	0.1699195	0.3479207	0.252466	0.4928563	0.132107962	0.1460353	0.142369548	0.111059	0.1361458	0.1249984	0.1705851	0.1471621	0.05512742	0.1197123	0.2504097	0.1770957	0.1401055	0.193011869	0.09684204	0.1889559	0.01778916	0.1616227	0.5560681	0.1365154	0.430411191	0.213156	0.155512737	0.32255465	0.130154451	0.07426891	0.1597258	0.379844053	0.145614029	0.07770499	0.3107688	0.248713562	0.373746248	0.1819356
AC110285.2	0.4482145	0.3516954	1.060717297	1.095198	0.7945681	0.6118346	0.2953487	2.131442	0.7834883	0.1908029	1.073686	0.4223075	1.080153	0.3028194	0.4181775	0.564386195	0.5407793	1.062867208	0.6399446	0.4051594	0.374822145	0.7178285	0.2232651	0.0625482	0.3165252	0.3554214	0.2484084	0.4005924	0.125139112	0.2247506	0.4922255	0.08433937	0.4839548	1.077354	0.3809765	0.400542732	0.2006122	0.45371959	0.690790108	0.389228341	0.2166849	0.1553372	0.836027372	0.212419698	0.2703079	2.867102	0.457468504	0.646470131	0.5423497
AC245884.8	0.5263925	0.1137197	0.275098437	0.7020816	0.2734969	0.3001634	0.1544855	0.7078785	0.1867393	0.02950657	0.3124559	0.2612297	0.2545843	0.1018853	0.4175105	0.244807205	0.3205756	0.412805074	0.05762447	0.2401797	0.018015868	0.2212761	0.1221713	0.03178179	0.213518	0.1053474	0.1590378	0.1308521	0.055637133	0.05709979	0.1575681	0.01153768	0.1324107	0.2479499	0.1539846	0.26952983	0.4102861	0.213590923	0.249262372	0.050649309	0.05138058	0.05525062	0.190171924	0.058118327	0.2946337	0.8280233	0.140270025	0.235478338	0.266782
AP000766.1	0.840775	0.9366767	1.006605876	0.7943139	0.8332626	1.248143	0.8537751	1.344495	0.7755477	0.614649	1.015915	0.7773793	1.013418	1.042619	1.084368	1.170817067	0.6752221	0.840514373	0.9462105	0.9459763	1.041613073	1.244606	0.9121533	0.5775996	1.270793	1.683184	1.093033	0.9673084	0.798271915	0.8496007	0.9191895	0.8166674	1.102357	0.8576432	0.8150023	0.879831673	0.7811035	1.266182586	0.94991499	1.083781022	0.7481211	0.8279585	1.300886205	0.907993566	0.7943797	1.176454	1.523589975	1.554598681	0.6499528
AC006480.3	0.524649	0.2058352	0.297467271	0.6857013	0.1650118	0.1358256	0.2745382	0.4959778	0.1418192	0.05826279	0.2589734	0.2041773	0.5026945	0.2011797	0.4122019	0.273920403	0.1918179	0.3003046	0.1327475	0.08369146	0.083005045	0.324893	0.1909783	0.02091846	0.1916392	0.1502337	0.1977234	0.2009596	0.183099018	0.1428135	0.1958962	0.007593988	0.2033533	0.5044306	0.1114862	0.48151926	0.1408937	0.203064918	0.304686563	0.144459759	0.1099091	0.1363703	0.375507763	0.13388515	0.09185918	0.5163126	0.276972974	0.209691653	0.2431291
AC138207.4	0.5019902	0.8058283	0.562168992	0.7439275	0.7727947	0.6062902	1.342285	0.8105595	2.321161	1.274059	1.17717	0.8476991	0.4291608	0.7402831	0.6912426	0.376127626	0.3088025	0.517984756	0.4426781	0.3667723	0.29588975	0.2615183	0.2427244	1.330205	0.4627724	0.5302255	0.5429989	0.6008221	0.383196151	1.899797	0.3988478	0.5195778	0.4326001	0.3343816	0.3263249	1.009780629	0.5576017	0.440069599	0.433909901	0.420400443	1.252189	0.5342113	0.512926081	0.38488958	1.166622	1.09672	0.77287855	0.528381468	0.3044278
LINC00342	0.6572008	0.4204762	1.684276147	0.6090163	0.9193172	0.5170882	0.7114123	1.412303	0.3283329	0.1586908	0.7935387	0.6036822	1.174705	0.3913962	0.9297503	0.485500003	0.4995984	0.752214464	0.4745545	0.3656715	0.290676187	0.8181636	0.5081915	0.1281955	0.3784277	0.5901817	0.3445077	0.483823	0.345978813	0.2725435	0.4354823	0.06980784	0.4970038	1.068325	0.2898533	0.39474957	0.9653792	0.582339399	0.80793326	0.357524532	0.2504264	0.2135738	0.59274366	0.459085941	0.2501976	1.611368	0.52336043	0.903268367	0.3380044
AC010531.6	0.9571455	0.9046529	0.215609748	1.540728	1.800578	0.535204	0.5085309	0.6013352	1.260929	0.7122784	0.812668	0.3941247	0.9650078	0.4152362	0.3722195	0.376062938	1.21515	1.525737088	0.5058308	0.7751142	0.632577105	0.44824	0.5026998	1.081057	0.9797337	0.1155932	0.8919162	1.46769	0.305241131	0.5513476	0.9220942	0.6329902	0.6780133	0.4946632	0.540674	0.633735973	0.1957345	0.937456422	0.70329818	0.481652612	0.7047212	0.6971774	0.56909304	0.318853662	1.020912	1.243285	0.677213888	0.243181385	1.441124
AC079015.1	0.04441279	0	0.116053032	0.1671985	0	0.1107986	0.02280994	0.0337158	0	0.06535013	0.1537814	0.09642708	0	0.2149067	0	0.072292061	0.04303029	0	0.04254156	0.02086046	0	0.05026405	0.02254839	0.04692614	0.05732028	0	0	0.1717373	0	0.05058505	0.1034004	0.102213	0.03258429	0.06656373	0.04547195	0.085277894	0.4214203	0.035041017	0	0.099712286	0.03793197	0.1019726	0.076579298	0.085812294	0.1831704	0.09651984	0.02071101	0.14316488	0.09090146
AL021707.3	0.2511388	0.3323118	0.426555452	0.3403615	0.4947508	0.6578533	0.4385395	0.4956926	0.2158773	0.2463547	0.3285079	0.2453676	0.270526	0.2916533	0.4575186	0.286150357	0.4866423	0.145118732	0.2165018	0.1887337	0.24066738	0.2842256	0.3825097	0.1326754	0.1296504	0.3811431	0.2360587	0.33989	0.232261278	0.3051101	0.1461732	0.1541277	0.3316549	0.6022313	0.4114047	0.321477704	0.4765967	0.356660365	0.267573596	0.281918986	0.1501444	0.207583	0.490766256	0.33966688	0.3625174	0.4730144	0.18738159	0.439468447	0.4797481
AC025917.1	0.1857929	0.1756035	0.185627352	0.1974902	0.1490569	0.2181204	0.2918769	0.5807693	0.1356983	0.1179288	0.1765968	0.1898284	0.1681812	0.2538419	0.483533	0.249052417	0.2117758	0.157881031	0.1360908	0.1437322	0.235649336	0.1484263	0.2108489	0.02309495	0.1269471	0.4210418	0.1669321	0.4120419	0.222364761	0.09958278	0.0636113	0.0586888	0.1764018	0.6715737	0.1342756	0.517629542	0.3499946	0.2586843	0.232884038	0.122684811	0.06533946	0.11041	0.402014968	0.105582426	0.05634266	0.3008507	0.356756134	0.191246797	0.1193003
ZKSCAN2-DT	0.42488	0.2570102	0.355275028	0.3710893	0.2317919	0.2384926	0.2749495	0.7934632	0.3043535	0.1500431	0.2713486	0.239845	0.3661437	0.2425997	0.3870182	0.23514066	0.3210902	0.355995116	0.227908	0.1197383	0.218850863	0.1634913	0.1078559	0.0852956	0.1535411	0.1091239	0.1847074	0.1232208	0.125741708	0.1774401	0.2077302	0.05541052	0.1246885	0.5221674	0.1914055	0.413349117	0.1763809	0.20113431	0.231372182	0.147855874	0.1342658	0.1560852	0.376070322	0.106721293	0.2365632	0.547865	0.206059594	0.316965272	0.1855187
AC104984.5	1.654377	4.244181	2.470271682	2.04639	5.461798	5.011656	5.70493	3.408908	3.611662	2.144496	4.273536	3.271203	5.091686	1.543875	5.381972	4.231667399	1.373896	1.36567092	5.036996	5.883394	2.831064944	6.887522	2.879752	1.935284	4.346617	1.172617	5.41486	7.025513	2.076457302	3.633994	5.227259	3.263516	4.16148	5.578873	3.327166	1.43703404	0.07007993	4.475238394	5.245955543	4.775506253	2.876395	2.658936	4.958053735	1.940736976	3.411548	2.653721	5.731032461	5.332891782	1.854282
AC129510.1	0.6200186	0.3380856	0.560818436	0.5027402	0.2529641	0.6246643	0.58788	0.7603368	0.5921824	0.116963	0.4403782	0.3365392	0.4770588	0.4384872	0.3723743	0.388162775	0.4158819	0.378942922	0.2055792	0.2464165	0.171394202	0.4857953	0.193713	0	0.09233213	0.3062352	0.1961307	0.4610605	0.26465231	0.2353952	0.3053572	0.1097639	0.4198971	0.6433295	0.2685713	0.33578491	0.1697071	0.263407425	0.4516878	0.107078418	0.1833037	0.2190115	0.548243385	0.184303162	0.3442283	0.6910009	0.400338234	0.483186077	0.2928501
SEMA6A-AS1	0.1590634	0.1105441	0.183371175	0.2606618	0.2410459	0.1458906	0.1201372	0.348051	0.08936597	0.01376765	0.1907878	0.09141656	0.1727826	0.181102	0.2151013	0.159916477	0.06345788	0.128408789	0.09410571	0.09668515	0.084061313	0.121778	0.1092589	0.0346016	0.07849373	0.1420024	0.1594064	0.1537683	0.147107019	0.09946545	0.1415953	0.02512271	0.137294	0.2594315	0.06705867	0.221579843	0.3939736	0.169792243	0.193841364	0.105034504	0.05993493	0.1031189	0.155955767	0.144628144	0.05788416	0.3592399	0.104719086	0.19389396	0.1212876
AL731571.1	0.1414205	0.1244464	0.245297796	0.1468685	0.2660397	0.176404	0.1477688	0.5182841	0.1560307	0.09088981	0.2007481	0.1297005	0.2176255	0.1463013	0.21787	0.146848242	0.245688	0.183162938	0.1775021	0.1213965	0.102227106	0.184888	0.2673904	0.06440673	0.1510518	0.1707917	0.1289179	0.2262832	0.216480519	0.2055087	0.193009	0.07669117	0.2397119	0.3873646	0.1073466	0.234090019	0.2255778	0.146206511	0.233806478	0.131382142	0.1436914	0.1612325	0.123324461	0.193156708	0.1131317	0.3285373	0.191023586	0.323375689	0.1863134
AL022328.2	0.4756333	0.410457	0.675464913	0.9653621	0.7834546	1.289764	0.531044	2.166451	0.7110459	0.2840008	0.7956052	0.6734829	0.922868	0.3602374	1.112274	0.437592879	0.881583	0.926095593	0.4159767	0.3302471	0.445892729	0.7957428	0.440962	0.6117996	0.2668976	0.2655633	0.6560311	0.539765	0.344254763	0.4867757	0.5777497	0.3331506	0.5765383	1.549687	0.338766	0.741207031	0.5886714	0.652638932	0.612028147	0.324999731	0.3885656	0.284886	0.713144715	0.359607146	0.852887	1.018687	0.38574257	0.761841683	0.7618679
AL513327.1	0.336232	0.1775897	0.379000587	0.3524369	0.2497688	0.3988472	0.1692992	0.5955814	0.1952007	0.09700791	0.2942253	0.2469158	0.3449411	0.2265004	0.4689844	0.225356769	0.2299521	0.219051575	0.1610328	0.2229549	0.157947334	0.317108	0.1874409	0.1428004	0.136141	0.3655893	0.2556225	0.1688929	0.158527723	0.1802163	0.2570974	0.06574899	0.12576	0.6224994	0.2058752	0.860807597	0.2580477	0.187257796	0.269261897	0.129514214	0.1323226	0.1483441	0.272824479	0.242027004	0.2719042	0.42028	0.328962032	0.352173889	0.3283471
AC090425.2	1.890716	0.7148095	0.617567921	1.281218	0.4297808	0.8254493	1.165262	1.291797	1.083499	0.5564097	0.9456336	1.128886	0.8728604	1.097866	1.312176	0.923272887	1.099116	0.68283546	1.267738	1.065671	1.132425978	1.176897	0.5759504	1.198628	1.464124	1.434732	0.5553702	1.005277	0.174859562	0.9331737	1.210523	1.232884	0.832296	1.558542	0.9679029	1.089120536	0.6727673	1.193396905	1.231050901	1.061223612	0.9688909	1.302336	1.086696709	0.547972793	0.974728	3.972021	0.793527572	1.82842004	1.031948
AP002907.1	0.2221261	0.09622435	0.253937019	0.3344905	0.1542803	0.1847159	0.1330952	0.4215654	0.07071785	0.08171051	0.2207665	0.1306149	0.2563646	0.1612251	0.3211619	0.030130118	0.1434744	0.066851024	0.07978773	0.07824859	0.099780191	0.1885429	0.1315691	0.03911606	0.08361546	0.4970238	0.1087438	0.1521016	0.051357354	0.07730433	0.1292866	0.07100113	0.05432235	0.430011	0.1421396	0.367271416	0.3293267	0.102231553	0.219131756	0.072727213	0.1422847	0.1360015	0.106389888	0.17882562	0.1526847	0.281595	0.22443204	0.221626671	0.1515448
AC100847.1	0.8529842	0.4421119	0.395448897	1.035866	0.667158	0.4118666	0.7348501	0.8773117	0.4730451	0.4318634	0.3387525	0.5974069	1.143248	0.6124618	0.5728835	0.850972238	0.6931365	0.556489606	0.7906892	0.8271322	0.824010587	0.6228145	0.3911513	0.2325819	0.6392224	0.3533483	0.3556217	0.2659965	0.458052076	0.2925029	0.8007618	0.5066027	0.6863702	0.4123907	0.9014979	0.21133316	0.1958159	0.911794933	1.009782822	1.111968192	0.6580132	0.4295994	0.569329669	0.584808109	0.5390387	1.036501	0.333615195	1.013677084	0.7884426
AC002128.1	0.3256647	0.2339313	0.221254649	0.4315564	0.3553306	0.308731	0.2274708	0.6131231	0.2363932	0.07667063	0.3909115	0.3252516	0.2004601	0.1260673	0.3164204	0.23324151	0.2271796	0.207001301	0.1746884	0.1223704	0.03120859	0.2063992	0.1454993	0.1238739	0.1681244	0.0456229	0.2601931	0.21408	0.168663751	0.2077173	0.1668044	0.05995962	0.03822882	0.4490431	0.106698	0.333501476	0.1854083	0.082222228	0.18505418	0.16085476	0.1780115	0.05981858	0.344405847	0.025169354	0.1343129	0.5473258	0.157941839	0.215955123	0.3199445
HOXB-AS3	9.526718	9.331197	2.874451001	6.14675	10.95608	6.170373	6.125799	4.338252	10.9426	7.607853	9.0605	6.030952	4.428942	7.010161	6.42198	4.211758875	3.606266	9.174909915	3.697846	4.997829	3.613344573	5.120785	2.781904	7.792438	4.080617	2.907655	8.03124	8.253177	3.173614219	8.221414	4.429515	6.830695	3.685074	7.911585	2.500458	8.324810508	0.1969418	4.945454242	3.996834935	4.193858079	4.313498	6.709787	2.974356492	2.566563632	10.42903	9.722957	7.691460832	3.249674927	3.351269
HCG27	0.07309055	0.1753621	0.146915053	0.7704483	0.3578464	0.1542896	0.1732548	0.2219456	0.1664678	0.1268507	0.2292857	0.2441399	0.302819	0.1469107	0.2536279	0.201336767	0.3159454	0.373616004	0.2154186	0.07922365	0.094288654	0.1018093	0.1141788	0.1188104	0.166896	0.08532814	0.2246017	0.1793612	0.072796249	0.2860326	0.09817326	0.07763675	0.1237483	0.1685301	0.1496672	0.388641143	0.2534071	0.275028811	0.199676133	0.195654651	0.3937577	0.07229053	0.239128673	0.173811818	0.1507226	0.5131871	0.125849742	0.331404369	0.1304182
AC090948.2	0.7509227	0.5323049	0.429231604	0.5653917	0.3556106	0.7610525	0.8195402	0.7482038	0.5379071	0.1841545	0.3250132	0.6368633	0.6138912	0.56775	0.8550083	0.725740508	0.4547172	0.406795593	0.6968066	0.5290567	0.758966347	0.610833	0.2859328	0.4462975	0.6360112	0.3561391	0.579003	0.6351845	0.607667982	0.6770982	0.9287701	0.4140474	0.5853618	0.527553	0.3363634	0.480620567	0.3618311	0.481379071	1.027860036	0.421478881	0.2605469	0.3879299	0.917141194	0.770789154	0.2903445	0.3059884	0.722241407	0.864501201	0.4162556
AL049869.3	0.4743732	0.2465965	0.371868855	0.2857356	0.5032081	0.3254459	0.2679964	0.3241067	0.3398069	0.3722693	0.4380106	0.283233	0.2554968	0.4820381	0.7818969	0.231645527	0.2298033	0.239849015	0.136316	0.1559674	0.22729697	0.3758094	0.1445037	0.1002437	0.1224476	0.249209	0.1114722	0.2292909	0.263229449	0.4142293	0.220884	0.1819563	0.1740165	0.853161	0.1214215	0.819768145	0.1969271	0.374273223	0.028078711	0.239631138	0.2025758	0.3049676	0.40897188	0.091656142	0.1467332	0.4467358	0.420307316	0.415053533	0.09709188
AC018521.5	0.8337502	1.333805	0.907764326	2.892323	2.634572	0.8628121	1.287788	1.040832	1.135491	1.084432	0.9147789	1.505149	1.092942	0.6963058	1.888587	1.296804195	1.585675	1.373955438	1.313289	1.514218	1.087509408	1.153282	0.9688759	1.093009	1.374965	0.4325979	1.476668	2.367238	1.6335457	1.139544	1.804513	1.305271	1.259642	1.101485	0.9484816	1.10284254	0.2637072	1.812649056	1.202693855	1.223650744	1.097142	1.471889	0.965501882	0.811432725	0.9710892	0.7068814	0.792005276	0.912930211	1.887651
BX322234.1	0.4861841	0.6765161	1.111622257	0.7321245	1.125616	1.381364	1.206879	0.5536272	0.928713	0.6491446	0.8936757	0.9676163	0.8728604	1.045587	1.030995	0.615515258	0.7850832	0.546268368	1.241866	1.002238	0.614745531	1.085191	0.8913518	0.7705464	0.9760825	0.4256896	0.9679309	0.8094435	0.699438249	0.7485899	0.9118226	0.6630636	0.7332131	0.9715588	0.5945689	0.77794324	0.8649866	1.001600974	0.623519287	0.758016866	0.6459273	1.041869	0.605445309	0.861100104	0.6266108	0.9196306	0.894292977	0.646788041	0.515974
LINC00641	1.565506	1.105359	1.210281839	1.178716	1.010718	1.36636	1.976766	1.852994	0.9334076	0.6633429	1.142219	1.636628	1.935108	1.81537	2.330461	1.368350193	0.7628747	1.234480485	1.171244	1.107316	1.470271348	1.289504	0.9617649	1.027695	1.327062	1.768141	1.287021	1.370112	1.512083914	1.348734	1.717242	0.8758546	1.535949	2.384484	1.031414	2.380459427	0.6921911	1.607901342	1.644926042	1.242643641	1.439915	1.550498	1.336361237	0.944130435	0.699621	1.925916	1.589677865	1.721242312	0.9100644
AC008760.1	0.3472744	0.583518	0.428516516	0.9587345	1.227945	0.5775738	0.3963477	0.6444338	0.5896591	0.2081805	1.009468	0.5236019	0.6234717	0.2987391	0.6360036	0.345442237	0.5607737	0.501675032	0.3141626	0.163113	0.138664405	0.3930268	0.2742621	0.4892358	0.3486009	0.4955117	0.5440361	0.5035709	0.249799375	0.4980833	0.359339	0.1036037	0.2830939	0.5204779	0.3358031	0.493932216	0.3203654	0.243550389	0.548148824	0.281549121	0.1647774	0.3012206	0.28830729	0.335493547	0.4973102	1.146044	0.647777609	0.337609142	0.263252
AF117829.1	0.2901406	0.2207205	0.517763133	0.3037063	0.4477242	0.2537807	0.3525434	0.4297739	0.3092193	0.2603173	0.3661847	0.3341757	0.3729774	0.3783806	0.4450804	0.279330878	0.2776808	0.255572689	0.2643593	0.1661921	0.190730749	0.3864305	0.2999982	0.3588993	0.1940814	0.2705621	0.3824712	0.3061359	0.271603811	0.4661406	0.2409543	0.2103649	0.1713321	0.4321971	0.2572104	0.507282449	0.4784283	0.21774987	0.314154269	0.19859819	0.2598905	0.3152114	0.280644037	0.348663347	0.2790893	0.3896059	0.34650315	0.293290208	0.2365714
AC066613.1	0.1467064	0.1287563	0.287513806	0.4260582	0.2382	0.2614249	0.2260406	0.4613966	0.07005995	0.1233529	0.09675769	0.170637	0.2741367	0.1926844	0.290902	0.289969579	0.2842793	0.166518861	0.2409004	0.2165656	0.112973613	0.1778942	0.2234487	0.04428817	0.189343	0.2079701	0.04924898	0.08104152	0.232592292	0.08752588	0.2561677	0.0643114	0.1537628	0.2512873	0.1716629	0.201209917	0.1864359	0.198427039	0.235701101	0.141160385	0.09844893	0.1058642	0.277051734	0.121482488	0.1728734	0.4099228	0.263880903	0.347443238	0.1572842
LINC01802	4.808131	0.0717543	0.793509833	1.48618	2.914511	0.2840934	0.8058059	2.190044	4.205549	0.8936599	1.032005	1.92301	2.492297	0.6367485	2.458762	1.318120629	0.9807285	0.913928914	3.248125	1.093519	2.576648018	2.147995	0.9507403	2.085566	3.135408	0.02954294	1.87318	1.810302	3.136104577	2.882284	1.119413	0.2523731	1.596693	4.665061	0.6995551	0.226755497	0	1.836872865	1.617720287	0.909040493	0.1945192	0.7437177	2.123525883	0.146684878	0.7827643	0.8799362	0.165212879	0.955579626	2.382557
AC015802.3	0.4643864	0.3950263	0.242693358	0.6993002	0.4222408	0.3475576	0.8109135	0.6345668	0.7318367	0.6149791	1.071973	0.403302	0.285849	1.370728	0.8460082	0.491332355	0.1799723	0.402513534	0.2001692	0.06543596	0.166883828	0.1839488	0.1650384	0.3679997	0.3596093	0.1084278	0.7365963	0.852962	0.171791851	0.5994476	0.2973215	0.3740639	0.170353	0.6263998	0.07131916	0.802509869	0.1101607	0.659508816	0.1374379	0.130325707	0.3767909	1.322138	0.400361945	0.04486327	0.383051	1.278352	0.60636025	0.213850297	0.3485088
LINC00513	0.2293195	0.1702981	0.256810422	1.270294	0.1985786	0.07151169	0.916971	0.646609	0.09386745	0.09640762	0.1953565	0.3556345	0.2646668	0.1268162	0.03552456	0.573236673	0.8728545	0.414095762	0.6746628	0.2385011	0.569016023	0.4819875	0.216219	1.107643	0.6764928	0.03824494	0.1058503	0.5067101	0.590800254	0.4539716	0.4480897	0.1068093	0.5648213	0.0245495	0.3773384	0.052419168	0.1068545	0.736641963	0.930767558	0.799857895	0.2238362	0.09778265	1.045004137	0.553850389	0.09288868	0.09492711	0.084023134	0.678868827	1.318671
AC096540.1	0.4605224	0.5488136	0.261602145	0.3618165	0.3337683	0.2997093	0.5964403	0.3952043	0.8031986	0.5695974	0.5392301	0.2825707	0.09243605	0.4069247	0.5732085	0.228141056	0.4267875	0.780973688	0.2301492	0.3197551	0.311802614	0.3399097	0.2846351	0.6769859	0.2584182	0.2103761	0.5175613	0.2903426	0.259247157	0.7753823	0.5127783	0.3993679	0.2938009	0.5401632	0.1640017	0.538244138	0.2612359	0.189571369	0.237033594	0.292197727	0.4959275	0.5700593	0.207146423	0.193434672	0.8257907	0.8702848	0.317464384	0.258173278	0.2185669
AL157392.3	0.7201896	0.649086	0.613800174	0.5502351	0.4016973	0.7732069	0.6032047	1.191287	0.4689574	0.3472346	0.7003797	0.6552074	0.6664658	0.6204125	1.059214	0.586801075	0.3698266	0.715195137	0.4351576	0.3777276	0.46701144	0.5806122	0.4248552	0.2705967	0.4842216	0.596062	0.580731	0.7293306	0.499352444	0.4205123	0.5411841	0.5237072	0.5086339	1.301863	0.3173257	0.980367328	0.4653166	0.510946262	0.733815223	0.618932659	0.491103	0.5475691	0.58597376	0.422340116	0.4633667	0.8094573	0.817744771	0.66705162	0.4106615
LINC01176	0.8089861	0.2293857	0.591898838	1.072032	1.176906	0.4036427	0.2659115	1.744154	0.3554264	0.2539441	0.4481844	0.3337226	0.8963359	0.5323802	0.5193361	0.658405686	0.6270428	0.818066933	0.4649407	0.4407728	0.348864727	0.9155677	0.5585827	0.3419068	0.4176392	0.2266644	0.7033784	0.5474389	0.478833031	0.442279	0.3766909	0.3723654	0.2611524	1.018474	0.6791886	0.621340159	0.2878589	0.663808792	1.015158667	0.435906031	0.2901935	0.2971916	0.390573145	0.468925373	0.4170596	0.4922748	0.588516781	0.789782087	0.5077739
AC005674.2	0.2337808	0.1389907	0.384264484	0.3293286	0.2628479	0.2069502	0.2827393	0.4923467	0.2773057	0.08877191	0.2495163	0.3970543	0.1856797	0.1751582	0.3172961	0.331431293	0.3434087	0.310485867	0.2672725	0.08501081	0.144537561	0.1749647	0.1876078	0.183266	0.1216627	0.237707	0.1196182	0.1676763	0.15343802	0.3006279	0.316034	0.07520861	0.1604521	0.3108204	0.2239137	0.308911681	0.2370339	0.35104909	0.325857037	0.211640037	0.2254305	0.1558351	0.420437074	0.160280741	0.1049707	1.245573	0.144186396	0.385478869	0.3087024
LINC02365	0.1043771	0.009865273	0.068185733	0.06287084	0.126539	0.03905911	0.2787562	0.07923745	0.199382	0.01023887	0.01606269	0.09064754	0.3854904	0.03030388	0.02716453	0.050969323	0.06067678	0	0.02999381	0.04902536	0.075018756	0.1063156	0.08478765	0.09925545	0.02694234	0.03655589	0.03679109	0	0.212368869	0.09510627	0.133654	0.01601445	0.06126258	0.03128705	0.2030459	0.187055402	0.6313826	0.131763065	0.210058872	0.02343396	0.02674383	0.009586069	0.059991143	0	0.08609584	0.04536737	0.097348283	0.057678866	0.3133281
AC004921.1	0.2888952	0.1023943	0.25949648	0.1631383	0.08208637	0.1576574	0.1854669	0.08224263	0.08622658	0.123984	0.05557297	0.1960114	0.05557092	0.157266	0.1566376	0	0.3498779	0.052167511	0.172952	0.3222699	0.064886618	0.1021739	0.1466722	0.05723325	0.04660694	0.1475535	0.02121469	0.1221842	0.066794921	0.0685509	0.08407453	0.0831091	0.02649419	0.1082455	0.2772982	0.046226126	0.3426555	0.085475222	0.128250373	0.081075747	0.04626355	0.1160791	0.103777312	0.313981682	0.1303183	0.07847998	0.050520173	0.332591185	0.1970978
ZNF32-AS1	0.4879267	0.5476363	0.517960191	0.4592179	0.2310649	0.3423522	0.1566213	0.4630096	0.2621367	0.3290595	0.3989025	0.0662103	0.2346399	0.3246379	0.6349238	0.496383273	0.2363691	0.264323404	0.3797373	0.4010591	0.109589611	0.2070786	0.1548254	0.193327	0.2755072	0.3916141	0.1433213	0.1474013	0.169218931	0.2547124	0.2129953	0.4210989	0.1789884	0.8226909	0.1248907	0.23421947	0.1808514	0.144362529	0.180505997	0.171165099	0.1823182	0.2240578	0.315492593	0.353530834	0.377314	0.4418266	0.455069575	0.308949623	0.08322161
AC084876.1	0.04129489	0.1366056	0.161858675	0	0.03128929	0.02575505	0.04241724	0.1253954	0.03944093	0	0.2224219	0.04482882	0.1270936	0.1398738	0.05373575	0	0.2400566	0.089482338	0.05933253	0	0.074199518	0.04673538	0.08386173	0.0218159	0	0.4097758	0.09703816	0.05988033	0	0.07838972	0.07210604	0	0.06059357	0.1547269	0	0.185012676	0.09795884	0.032581039	0.097771735	0.046356102	0.07053808	0.01896277	0.071203217	0.07978803	0.1703113	0.1794878	0.134799275	0.171146962	0.02817331
AC009022.1	0.2684235	0.1984608	0.51756919	0.5802339	0.4920618	0.3294237	0.2557071	0.8150908	0.1716041	0.06370408	0.2781625	0.2067962	0.3497723	0.2513924	0.2722969	0.324167342	0.364934	0.25955342	0.2508936	0.2277522	0.160769668	0.3331864	0.1890318	0.09377553	0.1564542	0.1288843	0.2645139	0.2260056	0.2922906	0.1643697	0.2192311	0.08303207	0.1778759	0.3893227	0.1728737	0.24938972	0.2285105	0.181039521	0.343392436	0.213841591	0.1183249	0.08151138	0.395647183	0.179849319	0.1339175	0.5206241	0.098927764	0.311016821	0.2953728
GAS6-DT	1.857784	1.711039	0.96558263	1.674452	2.568704	5.700336	2.040602	1.101498	9.674887	4.416312	2.973737	2.392152	1.606802	5.688995	3.846786	1.346439627	1.064206	1.665111061	1.766521	1.668751	0.730971686	1.565396	1.769356	3.223768	1.662641	0.4986733	3.521138	2.536601	1.015833727	7.053228	1.097093	3.245683	1.671414	3.881839	0.9788117	3.133205367	0.595105	1.390869856	1.42070796	1.293909936	3.057566	3.941701	1.153501835	0.85152876	3.551365	2.937196	4.951416917	0.986647426	1.063932
MIR200CHG	2.231045	7.612721	1.185730407	2.220778	4.813545	3.820651	1.86442	1.377917	2.708746	5.304439	2.269521	2.586174	2.036674	1.976159	2.624352	2.154303403	1.612037	2.676715004	1.340181	2.415522	1.041831899	3.08133	1.267091	4.794511	2.000969	2.428007	4.842828	4.021107	1.049157373	5.369338	1.760761	4.119283	1.165214	3.797176	1.664793	5.034157143	0	2.864152572	1.387730106	1.867753557	1.130373	2.882504	0.738953762	1.388197743	9.318399	4.602066	2.821431366	1.149292596	1.651117
LINC01355	0.4570504	0.2366723	0.527269599	0.4100232	0.1768385	0.3305436	0.1773008	0.7308476	0.2136214	0.05485057	0.3123963	0.1372368	0.5424647	0.2964481	0.4091511	0.280961686	0.2779421	0.375785275	0.1490361	0.07993187	0.131048561	0.2421243	0.09874241	0.02825567	0.1129559	0.4115336	0.1713854	0.185665	0.125909163	0.0978374	0.1415013	0.02797528	0.07491275	0.663143	0.2190405	0.501036347	0.2566336	0.153449271	0.351117985	0.204681262	0.1494982	0.1272672	0.329761749	0.150313379	0.127839	0.5882202	0.233542893	0.268687735	0.1459588
AC108134.3	0.3892651	0.2075427	0.482504047	0.8266615	0.9680332	0.5602597	0.7381752	0.924413	0.7149783	0.3524767	0.4377629	0.4009069	0.1689549	0.6471837	0.701361	0.438659064	0.3481364	0.51907854	0.3346218	0.3375429	0.239124641	0.3162921	0.3851252	0.2952879	0.3606941	0.4660922	0.4456364	0.6368268	0.221541527	0.6593604	0.4996126	0.2603375	0.4979548	0.553493	0.4496442	0.638833899	0.3433177	0.472498775	0.366293769	0.235293923	0.375086	0.5500061	0.45893677	0.269991623	0.4219411	1.041191	0.381669873	0.54236693	0.2315268
RUSC1-AS1	0.5985117	0.3095271	0.752463303	0.7482274	0.4905727	0.4460619	0.4098524	1.531672	0.3703083	0.306479	0.614037	0.375945	1.193273	0.480863	0.7445367	0.508552851	0.5835279	0.391523404	0.511999	0.4101844	0.338181819	0.5026977	0.3745752	0.3221568	0.3789399	0.2548793	0.4555426	0.2874744	0.306352362	0.4344521	0.4557146	0.3580751	0.3424502	0.8800952	0.3314434	0.664954138	0.3661059	0.540524622	0.641689579	0.456362372	0.2346906	0.300767	0.670685967	0.254556948	0.4424533	0.796243	0.410756593	0.537362734	0.4314458
LINC00115	0.2612835	0.2659504	0.512060873	0.3480572	0.6700708	0.4512707	0.2477399	0.5645412	0.604686	0.1774427	0.5876725	0.120003	0.278361	0.2820386	0.2964103	0.278080166	0.3115693	0.246795504	0.2406489	0.2737677	0.168531125	0.2615868	0.1836744	0.2973058	0.2853392	0.08212354	0.342415	0.3108745	0.241643435	0.3662711	0.3041557	0.1773141	0.3244079	0.2861685	0.2880926	0.180095862	0.2264694	0.174433488	0.321210216	0.293307057	0.2145734	0.2122765	0.242588331	0.174752144	0.362655	0.5095935	0.215570639	0.286919875	0.3428073
AC012510.1	0.8369968	0.7416502	1.298601319	0.6039411	0.8455942	0.8917897	0.8060114	1.13843	0.6994918	1.043421	0.6171967	0.6246798	0.7245086	0.7425183	0.8471228	0.851503321	0.5744175	1.410653493	0.6681098	0.8190271	0.751966657	0.9670036	0.6728274	0.3869088	0.5851351	0.5699958	0.8195186	0.6237074	0.806335267	0.8871155	0.5683615	0.521704	0.9978779	1.097644	0.9105174	0.558032773	1.427082	1.100629557	1.032142329	0.959155992	0.7893248	0.4644255	0.881956749	1.111828856	0.8450211	1.56636	0.699317227	0.738755572	0.4758654
AC132192.2	0.8307942	0.4798634	0.256287995	1.042549	0.6994398	0.4749752	0.4978017	0.7007713	0.8596196	0.305613	0.4261725	0.2630517	0.568209	0.5806791	0.5605634	0.244166907	0.4248256	0.650092696	0.2210529	0.3143436	0.221153809	0.1567082	0.1640312	0.3901375	0.4467684	0.1212368	0.447395	0.2565579	0.298800996	0.7009285	0.4298283	0.3452252	0.2201073	0.7609273	0.2362797	0.5317415	0.09580238	0.491612936	0.327837919	0.323825862	0.275941	0.2755305	0.305070916	0.156063161	0.5710699	0.7188639	0.387424098	0.41446313	0.299148
AC011472.1	0.7443241	0.5715963	0.881309581	1.295979	0.7754686	0.6383087	0.6450924	1.483258	0.7997705	0.6160599	0.8232906	0.8332724	0.6084967	0.4727193	1.008923	0.908669274	0.5408657	0.772840134	0.601563	0.5244077	0.278628536	0.5264917	0.3542753	0.4423758	0.4803218	0.3801641	0.5465858	0.8994327	0.473257866	0.8124427	0.6227647	0.5710038	0.5460876	0.6623618	0.5477412	0.595496485	0.6345374	0.770779196	0.715933101	0.49610805	0.6357105	0.8972157	0.508016388	0.674131732	0.4556725	1.853498	0.564038344	0.878327143	0.7617191
AC005034.6	2.641322	1.369029	1.59560467	1.283051	2.195018	4.286668	2.88815	2.02671	1.79033	2.758168	1.748283	2.374051	2.534917	2.583677	3.745051	2.080335904	1.210758	1.189833463	1.904328	2.161072	2.687689123	2.057159	1.297742	1.0503	2.82247	3.315656	2.83644	1.757175	3.099442026	2.501608	2.21512	3.769307	2.667157	3.788419	1.919189	3.671951449	2.661233	2.151187554	1.916462385	2.040464283	2.183123	2.68665	3.460639305	2.030399906	2.401261	1.810541	2.993229896	2.929657288	1.666397
AC132872.1	1.384416	2.229667	2.31523371	1.417619	2.601463	2.721565	2.08187	2.455075	5.490028	2.390156	3.119039	2.043931	2.147456	2.186546	3.564562	1.153769187	1.502279	1.855941067	1.62313	2.184849	1.618563657	2.130859	1.855572	3.194669	1.672409	1.344686	2.537507	3.179871	1.393023458	2.270612	1.817857	1.733259	2.031406	3.170439	1.22466	2.750396444	0.7093614	2.604002033	1.730682438	1.728151589	2.241827	2.085191	1.285848658	1.562142803	2.055493	2.904372	2.117549168	2.101280492	0.9520692
AL049840.4	0.7174119	0.8651199	1.131245911	1.005816	0.5998187	0.8948796	0.6098569	0.9390008	1.701194	0.7037456	0.8375418	0.8593726	1.027854	1.460402	1.738327	0.644277653	0.2396827	0.393109013	0.7108813	0.5577345	0.355602924	0.8399264	0.6279833	0.6534575	0.5427748	1.328493	0.7847848	0.7891892	0.594849352	0.9204272	0.6335448	0.4175132	0.4355941	1.297682	0.9371471	1.551685748	0.8215726	0.507472516	0.878574984	0.722028775	0.866267	1.476792	0.824670774	0.908166748	1.096797	0.788516	1.222839996	0.774657711	0.5400849
AC243960.1	0.1286737	0.03474768	0.216148772	0.1937644	0.1949931	0.1031812	0.1132894	0.09768216	0.0790051	0.07212718	0.1697291	0.1696179	0.08486143	0.0889475	0.06378633	0.029920881	0.3740049	0.292101836	0.1056449	0.2417495	0.044038788	0.4160747	0.3826337	0.04855552	0.1423454	0.4721126	0.06479319	0.1243903	0.119001647	0.1186407	0.08559254	0.07755888	0.08091766	0.06887497	0.4234575	0.211773438	0.5777701	0.072515437	0.119685504	0.11349197	0.1569962	0.1603803	0.13734639	0.355167551	0.07581217	0.07989698	0.111436742	0.380920842	0.1003283
AC009309.2	1.668762	2.474639	0.827003998	1.949679	2.441653	0.8613384	2.157424	1.092099	2.802964	2.201447	1.903918	1.749103	0.9740616	2.116177	2.795505	1.451813163	1.393807	0.997533542	1.322857	1.378423	0.930558738	0.4558731	1.08095	1.915199	1.671011	0.5710136	0.946544	2.30856	0.851490042	2.993022	0.9712893	3.884688	1.055448	1.25053	1.296148	3.903997283	0.4095106	0.635613569	0.374667665	0.807452748	2.162452	2.589572	0.859907831	0.778280199	2.78857	1.042135	2.200409788	1.112951328	1.295543
BET1-AS1	0.4578149	0.4523755	0.407827872	0.4700485	0.5045645	0.5191505	0.4702578	0.5055249	0.4173854	0.3266136	0.4003045	0.3388593	0.6724868	0.6041717	0.6498985	0.575835815	0.5242117	0.541114893	0.2591289	0.3714211	0.348986622	0.353271	0.6761682	0.2638489	0.4834371	0.7288187	0.2934031	0.3621065	0.53887538	0.316024	0.5087104	0.5747073	0.5190944	0.9980374	0.5965691	0.825783216	0.4195981	0.492557685	0.394161523	0.397124559	0.4265558	0.5160199	0.693708905	0.281453531	0.5578632	0.4522471	0.524027642	0.479145713	0.5395011
AC010201.1	0.6372413	0.4169722	0.224154282	0.4797977	0.5199817	0.2140054	0.4279821	0.3721225	0.86613	0.3606359	0.716634	0.2394606	0.188581	0.35579	0.5528149	0.438839582	0.1899707	0.460281681	0.3051963	0.2993089	0	0.1386916	0.07466023	0.07768883	0.09489691	0.2861288	0.1439849	0.2369339	0	0.186103	0.2567776	0.1316151	0.2157804	0.5142665	0.1505627	0.345112269	0.02907019	0.348074097	0.087044003	0.275132047	0.3977237	0.2926236	0.16904171	0.14206702	0.2021658	0.9587638	0.320023465	0.180584695	0.133771
TTC28-AS1	0.8050137	0.780522	0.744872086	0.784822	1.136494	1.085033	1.089538	0.9436185	1.210564	1.30933	1.239785	1.034608	0.7191806	1.103482	1.07195	0.818468015	0.5334037	0.793548475	0.7582055	0.7723112	0.542241317	0.8972259	0.6807622	1.044469	0.768965	0.6441469	1.264959	1.025399	0.672089166	1.454762	0.8174729	1.24357	0.7503845	1.23952	0.5273452	1.547289009	1.053492	0.895764732	0.876233309	0.789688489	0.6906788	1.283154	0.76082833	0.579141764	1.197101	1.217731	1.007537627	0.883392686	0.4590728
MALAT1	19.95456	16.7027	14.384571174	9.390232	12.08426	17.41222	7.080748	124.3456	6.579577	6.550021	12.4101	19.75201	27.09207	10.2409	20.41367	16.14189643	10.31408	15.987787014	11.22502	9.706271	10.60975137	18.32687	13.89934	8.177959	12.35405	14.88798	9.438566	14.19151	13.390787219	8.783467	9.829993	2.652231	10.9157	21.93854	8.964627	25.72146231	4.036092	18.62782839	28.100249977	16.582967432	6.756414	4.821792	20.032456342	5.678137271	32.06193	20.28571	9.9483251	21.94660962	9.181155
PSMB8-AS1	2.54389	3.250716	4.661988895	3.616217	4.492395	2.953171	2.61303	2.513115	3.706072	1.923145	4.494211	2.4302	2.265291	4.890973	2.748272	2.385082189	3.141674	4.027714237	2.566667	3.504899	1.365179856	4.598787	5.200577	4.286225	2.267603	3.381629	2.494754	3.587162	2.321303261	3.755065	2.037375	5.198877	1.990798	2.277428	3.72278	3.299801384	3.467861	2.25864586	2.176323152	3.213587441	2.526102	3.326931	1.715543754	4.561290704	3.511219	5.002673	2.562390416	3.380062332	1.99011
AL049840.7	0.3116941	0.2039538	0.657844089	0.2888414	0.3270071	0.3887986	0.2216531	0.5460494	0.2748004	0.04703947	0.2767322	0.2342549	0.2951702	0.3016481	0.6655965	0.273190649	0.3252217	0.415638976	0.1837302	0.180186	0.201046641	0.3256237	0.2191116	0.1266666	0.1856679	0.7277624	0.2817095	0.2549615	0.177393759	0.2184688	0.2232849	0.05518023	0.2110896	0.6827606	0.1472896	0.337609828	0.2843823	0.151336564	0.28383914	0.107660366	0.1638221	0.3523228	0.165366891	0.231631012	0.1483282	0.6600185	0.223618881	0.264988412	0.1635787
AC021078.1	0.8658849	0.6344389	1.325525588	0.9115763	0.7408527	0.7168677	0.6469931	2.371053	0.513771	0.4299568	0.8325295	0.6238841	1.096635	0.9239994	1.154004	0.718433743	0.876052	0.49148972	0.5504885	0.5326711	0.457114053	1.188097	0.580441	0.527881	0.5894245	2.232839	0.7418655	0.5985352	0.685993743	0.6144244	0.5387692	0.2739332	0.5531935	1.362059	0.589977	1.575304033	1.995866	0.706143838	1.032312042	0.490305953	0.5144007	0.4053589	0.94425337	0.817263731	0.6842058	1.381082	0.690370212	0.907576104	0.6377979
AL021878.2	0.9287728	0.8778362	0.520057196	0.7992003	1.206402	0.5378867	0.8517999	1.460511	1.679106	0.7809259	1.174066	0.4321093	0.765667	0.5778244	0.8057221	0.431940532	0.3856549	0.479182779	0.5719121	0.2804398	0.993356121	0.6006492	0.3031318	1.261713	0.5137276	0.3097936	0.5066535	1.090252	0.429479627	1.234157	0.5019713	1.654024	0.8274287	1.093714	0.271692	1.019060151	0.1573725	0.366393787	0.353411742	0.29788733	0.7082536	0.60928	0.724464473	0.256361541	1.40224	2.01845	0.587798201	0.702650976	0.9504784
AC036214.2	0.5195861	0.8730498	0.395997751	0.7606892	0.7655129	0.8821595	1.082241	0.810797	1.309572	0.8353224	0.6996467	0.7834043	0.7995668	0.6704527	1.076786	1.057182695	1.090726	0.708897882	1.230411	0.7321406	1.244804128	0.9637324	0.6741404	1.250477	0.8754938	1.044667	0.5765675	1.227819	1.121236888	1.58908	1.545706	0.8746999	0.6988745	0.648942	0.5763086	0.51730916	1.11272	1.161512255	0.700528618	0.69668115	1.121744	0.5434685	1.028628946	1.031806277	0.6547791	0.5436828	1.063421173	0.903908126	0.8271339
AP003352.1	0.5389824	0.289302	0.573788596	0.9118327	0.847029	0.5561096	0.4306022	0.9092587	0.349545	0.3851135	0.3174421	0.3539538	0.8601339	0.4572143	0.4502564	0.454905696	0.6962729	0.365277491	0.3059399	0.3812985	0.29492039	0.6099918	0.3040462	0.3093492	0.3177544	0.6136881	0.3049091	0.3344949	0.246157252	0.3839954	0.4647559	0.357326	0.2148041	0.518588	0.4087675	0.54513826	0.6392812	0.524998638	0.488391691	0.485527143	0.2557404	0.3483372	0.367149416	0.449986038	0.3842065	0.9158628	0.285476653	0.643486188	0.3631793
MIR223HG	0.2916807	0.06892103	0.295343777	0.5819796	0.2762595	0.5548474	0.08239228	0.3099996	0.04178782	0.1216029	0.1290502	0.1266568	0.3815258	0.07056992	0.04428142	0.189911044	0.3673814	0.305488922	0.2025588	0.1233008	0.06987973	0.1155381	0.3405988	0.2003216	0.09411264	0.9193958	0.1028123	0.1480347	0.188829059	0.08305424	0.2291899	0.1286627	0.04279942	0.1092892	0.3807618	0.373374656	0.3719063	0.023013163	0.233076504	0.122786203	0.1494708	0.1942143	0.125733504	0.450857321	0.3157796	0.1162138	0.095213593	0.611152336	0.4676459
PTOV1-AS2	0.5045606	0.2934702	1.470572292	1.129954	1.293964	0.9198555	0.4119614	2.632139	0.5560476	0.152292	0.9954786	0.4072937	1.313983	0.3004913	0.7182977	0.821288687	0.8774309	1.196130151	0.7063645	0.6198186	0.294452893	0.8199477	0.4991945	0.2460526	0.5176195	0.4531072	0.5320262	0.5628048	0.287159398	0.4813573	0.496989	0.0992489	0.246787	0.6980408	0.5695773	0.579634042	0.3529343	0.612447092	0.964886603	0.377600581	0.2430909	0.2614008	0.728713531	0.599931113	0.4802179	1.255859	0.325788446	0.798332634	0.6355105
IGFL2-AS1	0	0	0.029626331	0	0.01145428	0	0	0.01147608	0.007219198	0.02224368	0	0.01641078	0.9188879	0	0.03278566	0.024606549	0	0	0.01448016	0.01420084	0	0.008554362	0	0.007986288	0	0	0.008880849	0	0	0.005739328	0	0.04058945	0.01109094	0.04531352	0	0.03870217	0.008965108	0	0	0.00848494	0	0.006941825	0.017377218	0	0	0.01095104	0	0	0
AC139887.2	1.025188	0.5797899	1.021045629	0.9743583	1.044208	0.9538525	0.7164205	0.9313695	1.107576	0.4533708	1.370765	1.003454	0.9827762	0.8376314	1.09348	1.03953688	0.8955764	0.740497121	0.6600289	0.4420562	0.523432452	0.8273942	0.5887493	0.6215107	0.6832577	0.4414559	1.076184	0.9179496	0.714981321	0.5870221	0.4793182	0.39968	0.6781671	1.423154	0.6538722	0.774485714	0.2691069	0.716038143	1.014684379	0.811246494	0.8755903	0.6868616	0.88867642	0.698157929	0.5458477	0.8887588	0.948314431	0.696540967	1.031948
AC067852.3	0.1677248	0.07926315	0.23905855	0.2870112	0.05776624	0.08558806	0.117466	0.7871163	0.1529131	0.07478625	0.1466553	0.1572495	0.2346399	0.05902507	0.410055	0.148914982	0.1477307	0.099121276	0.1460528	0.07877946	0.07305974	0.05176966	0.09289522	0.09666352	0.1869513	0.1513055	0.08957584	0.1252911	0.225625242	0.2026121	0.1508716	0.05263736	0.100681	0.3313616	0.08586236	0.331810916	0.1808514	0.132332318	0.225632496	0.077024294	0.1172045	0.07001806	0.175273663	0.117843611	0.1807963	0.265096	0.113767394	0.259798546	0.2496648
AC092118.2	0.1388982	0.1312806	0.622197365	0.3286816	0.3608355	0.2970132	0.203819	0.4820298	0.05685525	0.01946461	0.3358957	0.1292441	0.09160454	0.07681224	0.3098466	0.064596804	0.1922493	0.286647569	0.133046	0.2050392	0.071307183	0.2470248	0.2216301	0.06289651	0.1024374	0.162154	0.3497084	0.05754616	0	0.1205345	0.1385906	0.07611066	0.1164632	0.6542606	0.2234738	0.2032009	0.1412105	0.250488106	0.328861901	0.066823676	0.06778847	0.2551303	0.205283036	0.038338926	0.2864268	0.4599766	0.240583072	0.182750629	0.1083004
AC253536.3	0.6878412	0.2690143	0.774726782	0.6071881	0.3234909	0.5325479	0.2436331	1.008332	0.113269	0.0698005	0.4380106	0.3347299	0.7664903	0.4590839	1.358032	0.308860703	0.04596066	0.13705658	0.1590353	0.2005295	0.397769698	0.5368705	0.2167555	0.05012183	0.2142833	0.3045887	0.3901525	0.5502981	0.482587322	0.1440797	0.4141575	0.145565	0.2784264	0.9598061	0.07285291	0.941215278	0.3657218	0.299418578	0.42118066	0.186379774	0.2836061	0.1960506	0.572560632	0.320796498	0.2445554	0.7216502	0.508793067	0.393208611	0.2589117
STAG3L5P-PVRIG2P-PILRB	0.2946506	0.1245019	0.778996099	0.3654018	0.5148064	0.2205234	0.2634913	1.463149	0.2516244	0.07140931	0.5307924	0.173104	0.4320865	0.1241258	0.2044905	0.338549513	0.2552514	0.415638976	0.3220813	0.1856133	0.087200953	0.3923177	0.2463905	0.1281927	0.2326441	0.1497343	0.2403016	0.4121831	0.089765516	0.1868829	0.1977282	0.06914149	0.1576814	0.2389879	0.145515	0.168620024	0.1685736	0.246149833	0.340606969	0.163436219	0.07401603	0.08277463	0.310810059	0.12725752	0.1107994	0.5022335	0.113156542	0.383115776	0.2081194
AL391684.1	0.445876	0.3254553	0.282622811	0.7312563	0.5753348	0.3304	0.3899755	0.7238888	0.4595894	0.2251869	0.5163207	0.2060735	0.305705	0.2905183	0.6663735	0.251503066	0.3250667	0.318869127	0.2875457	0.1451465	0.237968101	0.1998491	0.1524085	0.2845308	0.2677878	0.1339976	0.4305138	0.4779774	0.122483349	0.2916317	0.2775048	0.1591723	0.2914979	0.5160799	0.1401167	0.570756963	0.09948639	0.424933688	0.28221071	0.23291699	0.2903226	0.283809	0.466866365	0.119415908	0.3368306	0.7611267	0.41173323	0.3008741	0.2951619
AC068987.3	3.766985	3.596236	4.599612841	3.797561	1.896454	4.596341	3.388943	3.166773	3.887625	3.949428	4.289429	2.257379	1.400578	2.685246	4.304207	3.168698415	2.669933	3.971793651	3.759625	2.446192	3.974847629	2.167403	2.169211	2.611146	4.413114	1.896321	3.28236	2.926711	2.560264651	2.773948	4.127572	4.04381	3.700418	4.395368	2.750249	2.896461915	3.373475	2.074481726	4.339729667	2.610995247	4.054011	3.836936	4.090421901	2.833199033	3.238852	4.578624	4.527225114	3.300586318	3.846396
AC010761.3	0.05304614	0.05013694	0.207918659	0.27958	0.08038652	0.2646731	0.08173182	0.4429675	0.07599689	0	0.04081662	0.3167214	0.2448907	0.1283411	0.483191	0.129517239	0.3083694	0.153261666	0.1270279	0.02491549	0.158857352	0.09005223	0.1615893	0.1681442	0.2053881	0.2167469	0.06232612	0.2051211	0.19623518	0.1409758	0.1852504	0	0.1167549	0.5167693	0.02715559	0.645081413	0.2202111	0.083705194	0.156993192	0.119095235	0.04530552	0.1217949	0.457327272	0.051246621	0.1367354	0.4227015	0.296843981	0.146566737	0.1085717
AC010973.2	0.1614026	0.1118706	0.309286048	0.162033	0.1956726	0.1610633	0.1989472	0.5064497	0.1336021	0.1266624	0.1738688	0.105129	0.3973999	0.08330693	0.1586879	0.175146618	0.2710558	0.24870755	0.1236818	0.1314039	0.064447007	0.1461335	0.07648121	0.1819056	0.08332412	0.1256175	0.2149238	0.1144217	0.17912443	0.09804451	0.1503089	0.1568375	0.2052546	0.1451414	0.1432182	0.151512703	0.1659128	0.305626037	0.114643321	0.108710711	0.1286603	0.04941112	0.148426868	0.187112661	0.144228	0.3741517	0.060213474	0.198202714	0.2936437
PRKCQ-AS1	4.138492	4.062586	0.928573348	2.11488	4.473018	3.89819	6.004454	1.208155	4.066367	5.500717	8.093095	4.507421	0.9890325	5.476168	4.696457	1.743590884	1.469442	4.666861059	1.068392	1.03181	0.794327574	1.300821	0.7423821	3.754694	2.264652	1.675309	4.510885	4.441232	2.566284223	3.521995	1.90406	7.406173	1.756404	3.684846	1.061908	4.23982175	1.331015	2.511284854	0.98226429	1.797972378	4.693428	5.274929	1.231329005	2.509899365	4.368745	6.286653	3.767828757	0.980293718	0.5428863
AC048382.2	0.1614026	0.1271257	0.456899844	0.4455907	0.2853558	0.1342194	0.08289467	0.6126408	0.02569272	0.105552	0.2897814	0.2628226	0.2069791	0.05206683	0.303374	0.131359964	0.1563784	0.155442219	0.1546022	0.02526998	0.128894014	0.2131114	0.1092589	0	0.03471838	0.06280877	0.1580322	0.2860543	0.099513572	0.08170376	0.03131434	0.04127302	0.03947203	0.4838047	0.1101678	0.309912348	0.1276252	0.127344182	0.509525872	0.06039484	0.09190022	0.09882224	0.278300377	0.103951478	0.2496255	0.4676896	0.150533686	0.198202714	0.1835273
MHENCR	2.808929	2.795432	2.979129145	4.752361	5.508635	2.225931	2.732523	4.967209	3.929542	3.387546	2.88603	2.421512	3.991983	3.11816	2.709127	2.743307704	3.90614	3.174630779	2.833023	3.632063	1.999064085	3.066798	2.214641	3.299593	2.772269	0.7330042	2.931467	2.427907	2.047668781	3.889344	2.500456	2.775958	2.569969	4.086066	2.182313	3.172635768	1.509037	3.415558558	2.073407714	2.429817858	2.836516	2.245893	2.621096182	1.500483138	4.36133	4.069659	2.034178044	2.008751105	3.517126
FP671120.8	0.7456345	0.1897382	0.206079003	0.2159269	0.1955666	0.8227663	0.191475	0.3918777	0.1369536	0.2813194	0.3751326	0.1867948	0.1323949	0.1110157	0.3109843	0.350103478	0.3889975	0.186429616	0.08240986	0.06735012	0.171765587	0.3894784	0.6115183	0.3484634	0.2035708	0.1339195	2.341821	0.2217886	3.103141527	0.5661725	0.2336871	1.067017	0.1893631	0.1719263	0.2495784	0.055065683	0.1020449	0.203640317	0.203699942	0.434607286	0.3184149	0.2633832	0.543937031	0.581812933	0.2956921	0.1869745	0.240723424	0.422603404	0.1369595
LINC01094	0.2646106	0.07206229	0.626985256	0.3309294	0.1427263	0.3412566	0.1704523	0.1838545	0.06425356	0.1407837	0.09317559	0.146062	0.07591805	0.104169	0.1011589	0.109503731	0.4692941	0.123100124	0.1890223	0.1895891	0.059096442	0.2436384	0.4599536	0.06160348	0.1794391	1.062875	0.08431239	0.1907675	0.091251686	0.03405477	0.1722873	0.2029944	0.1579416	0.1209922	0.4178612	0.149267621	2.856582	0.127387335	0.20175567	0.130899829	0.210676	0.2759722	0.097953685	0.641251343	0.1618491	0.07797469	0.09620689	0.508066565	0.1713502
C22orf34	0.05474669	0.1884968	0.130283201	0.1118839	0.1718531	0.1999907	0.07029331	0.1751488	0.08216811	0.09206365	0.3324875	0.1740502	0.2738032	0.2459887	0.1899738	0.175043119	0.166705	0.341770799	0.05993149	0.1891833	0.086659279	0.2190708	0.4427333	0.1756004	0.09841576	0.07760859	0.2274319	0.1871249	0.094029961	0.1484645	0.1046988	0.1169961	0.0860699	0.2989025	0.1801681	0.147668877	0.6980454	0.098729837	0.138879485	0.063651468	0.1937114	0.3340014	0.056189075	0.423115842	0.1632947	0.2691167	0.063825037	0.144062248	0.1067164
CR936218.1	0.391826	0.2057429	0.170643768	0.2622376	0.1319502	0.4887529	0.3130365	0.7932086	0.2494898	0.04270688	0.3349917	0.1890478	0.3349793	0.1685321	0.4532187	0.070865244	0.253086	0.06289274	0.1251058	0.1635899	0.052151196	0.394176	0.1326202	0	0.1685669	0.2541276	0.2557626	0.3787825	0.24158229	0.1652889	0.05067979	0	0.1916471	0.7177497	0.08914895	0.390108964	0.3098271	0.480891845	0.412313699	0.14661642	0.1115499	0.279888	0.400361945	0.168237261	0.08977757	0.2523063	0.284231367	0.521260099	0.0594049
AL928654.2	1.189664	0.8152041	0.777164125	1.298813	0.6760597	1.372657	0.4276992	2.393291	0.4829076	0.2334003	1.23578	0.548876	1.556111	0.8059244	1.212657	0.871403624	0.8068421	0.945228412	0.398839	0.4470232	0.463149501	0.4375797	0.3925954	0.1256988	0.4222379	0.7638675	0.5940589	1.523831	0.825179957	0.2935827	0.692434	0.1597127	0.3054869	2.139613	0.6699193	1.104077247	0.2822095	0.234656695	1.056264307	0.367254913	0.3302212	0.1638895	1.094022754	0.459722493	0.3986528	1.335806	0.887641328	0.876545937	0.4869867
AC148477.4	9.440926	7.018528	1.996332218	3.93488	8.848099	5.552102	10.52397	5.401899	14.8475	7.088819	10.3371	5.280687	7.939963	5.629142	8.106876	4.337442992	1.673501	7.538990948	4.963482	4.084182	3.315803894	3.475256	4.549569	8.594733	5.392134	0.4911905	9.895687	7.863615	3.249481659	7.734744	4.837673	9.303762	5.946297	8.20876	2.221912	4.346493308	0	8.258266648	5.007093406	5.593175198	5.673929	9.409553	5.981983558	1.454740935	11.71304	13.11148	5.404268458	3.304004979	2.266199
AC002553.1	0.6435979	0.4523265	0.517463395	0.4721585	0.5001605	0.5146192	0.593286	1.152559	0.2206626	0.3561392	0.4825216	0.4657837	0.7872432	0.5749425	0.6299099	0.376062938	0.1598881	0.71518926	0.4267947	0.6045891	0.276752483	0.7844201	0.3686465	0.1394912	0.4685683	0.3853106	0.2714528	0.4785946	0.335765244	0.3132657	0.4802574	0.2025568	0.4842952	0.9645931	0.3717133	0.485864246	0.6850706	0.494768667	0.507937574	0.500177712	0.2536996	0.1818724	0.56909304	0.382624394	0.4423952	0.7890076	0.400171843	0.547158117	0.5629392
AC009704.2	0.2740168	0.1294945	0.393811428	0.2063153	0.2491483	0.1709005	0.1407322	0.6240564	0.05234293	0.1343985	0.1897592	0.1487333	0.1686687	0.2651851	0.09508521	0.26761533	0	0.237507986	0.1049887	0.07722256	0.065647883	0.09303533	0.1669421	0.2026665	0.1768265	0.09596867	0.06439075	0.158937	0.152051793	0.1040327	0.06379568	0.02102104	0	0.2464098	0.05611031	0.315687112	0.1300033	0.043239018	0.129755036	0.092280314	0.1872253	0.05033183	0.251987643	0.211776925	0.2260239	0.1191011	0.281120879	0.050473983	0.1495577
AL157838.1	0.23275	0.119992	0.387028977	0.4620077	0.248501	0.5212669	0.2336424	0.3694454	0.1212548	0.1089691	0.3378301	0.3215778	0.2767663	0.199652	0.2340362	0.180816832	0.2255048	0.076416438	0.101338	0.1937971	0.133066841	0.3951213	0.2148496	0.3521148	0.09557962	0.1296843	0.1305187	0.1687515	0.107627388	0.3655117	0.1785744	0.1014505	0.06209509	0.3250502	0.1245662	1.205297262	0.2446916	0.166942013	0.231699864	0.077195323	0.07228603	0.1360287	0.200661023	0.183971681	0.2018022	0.383199	0.246677902	0.282569577	0.2959323
AC002550.2	0.5710538	0.3492407	0.351104605	0.8093424	0.2545233	0.4190098	0.3450438	0.6630203	0.224583	0.2965635	0.2843178	0.5105251	0.5169224	0.2275611	0.4953964	0.328066508	0.4556405	0.485263779	0.3539371	0.1893325	0.201192433	0.5702546	0.3069786	0.1064771	0.3034774	0.7843125	0.3552114	0.1623659	0.372797036	0.306078	0.3128255	0.2061556	0.09857989	0.7551774	0.2751399	0.214998414	0.4781088	0.530062077	0.516961846	0.452501438	0.258207	0.462759	0.424749475	0.194711145	0.450255	0.6326868	0.43861084	0.525941467	0.4125173
AP001189.3	1.301138	1.095273	3.532754126	1.62257	2.156606	5.756589	3.967739	2.778058	4.252441	2.273502	4.176744	3.862268	2.033546	5.410632	7.513265	2.150994181	0.8666868	1.145401417	1.421581	1.585138	1.412488316	3.474319	4.02546	3.608772	1.626804	4.462027	3.081409	3.930701	4.136462763	3.766656	3.194929	1.450452	3.728925	4.814265	2.976562	4.320048004	3.617029	2.245639338	2.599286359	2.122447223	3.767909	4.611856	1.23860055	6.48139863	2.976589	8.217975	2.009890623	3.501429057	1.303805
AC023043.4	0.6190095	1.699464	0.57768046	0.3994889	2.635478	1.029514	0.2725001	0.3580333	1.717349	1.503587	0.9525999	0.3839903	0.9525648	0.8843244	1.278568	0.431820281	0.6854178	0.851643336	0.3388165	0.3876607	0.35309496	0.8340027	0.7781958	0.8409081	0.1521732	1.032358	0.9350999	1.339283	0.163565738	2.282974	0.377446	1.492447	0.3892698	1.148632	0.301796	1.697960746	0.2097716	0.279079454	0.314056314	0.264715021	0.8056109	0.4602167	0.271069112	0.91125394	2.188253	0.9822524	1.347092091	0.190036233	0.2815448
USP30-AS1	0.3026299	0.4576524	0.57991134	0.2734307	0.3363122	0.553655	0.186513	0.3369524	0.250504	0.158328	0.3104801	0.2409207	0.5898904	0.5271767	0.07000939	0.164199955	0.8209864	0.43718124	0.4058309	0.2274298	0.169173393	0.7991678	0.4506929	0.2558047	0.6509697	0.5181723	0.2370483	0.2340445	0.149270358	0.1378751	0.3757721	0.3559798	0.2664362	0.2116646	0.7023198	0.413216463	2.010098	0.095508136	0.525448555	0.611497752	0.1550816	0.07411668	0.231916981	0.389818044	0.5616573	0.2630754	0.206983818	0.520282125	0.4955238
AC011462.4	0.9432526	0.2507405	0.731728583	1.50918	0.5806986	0.8089035	0.6055557	1.342625	0.2815327	0.1445756	0.3175333	0.3519911	0.4536023	0.142633	0.7927121	0.239900156	0.3998271	0.468403835	0.2541124	0.2215204	0.105928488	0.1668005	0.2993061	0.124579	0.2282598	0.1720596	0.2770667	0.1709723	0.272609563	0.0895284	0.1029398	0.09045133	0.3460176	1.413701	0.2112572	0.679184299	0.5244289	0.232566212	0.17447573	0.198536266	0.1258767	0.2165726	0.203301834	0.227813485	0.3039241	1.323905	0.302408429	0.1628882	0.2413241
LINC02604	1.223114	0.9669974	0.748762966	1.511696	1.247334	1.405735	1.378832	2.236628	0.9588065	0.550858	1.45017	0.8684883	1.361334	0.7072374	1.331338	0.79510762	0.9167289	1.466875827	0.6594745	0.5672638	0.488381328	0.7182457	0.5467707	0.7436995	0.7148294	0.3457494	0.9354623	1.122906	0.562030444	0.8703196	0.6760841	0.2744098	0.6828971	1.493032	0.3111016	0.699141601	0.49726	0.952879395	0.96530054	0.479262276	0.3876315	0.3673741	0.968268559	0.401305271	0.8090157	2.184455	0.602659708	0.637635585	0.8134725
AC004908.2	0.5303228	0.4358594	0.331377909	0.4166562	0.8735382	0.3738969	0.4499996	1.505346	0.4844912	0.1809462	0.9757945	0.5006145	0.4967498	0.3793441	0.880118	0.337782764	0.8042316	0.532944749	0.3533766	0.4331997	0.248581312	0.4436197	0.3980145	0.4628847	0.2083103	0.8882954	0.6501895	0.4903789	0.34118939	0.8753974	0.3757721	0.2476381	0.4736644	0.5529197	0.2832887	1.151103005	0.7110549	0.254688364	0.518624548	0.543553557	0.3150865	0.4023477	0.47708636	0.62370887	0.5230248	0.7015345	0.645144367	0.615844148	0.4719274
AL035661.1	32.99498	72.24481	7.52741878	25.92301	43.09329	37.4627	27.40336	13.61305	70.49686	66.51463	42.73791	34.3492	18.9603	42.93739	35.50847	17.795600664	14.97514	31.186002729	16.81083	20.6272	14.121668703	21.68244	11.82947	59.83534	15.37927	31.82033	48.10555	45.98837	17.268910264	66.53443	17.52103	60.14684	13.76732	43.12248	6.98853	51.580900902	0.02744389	18.511213357	13.010948013	21.363618687	57.65494	58.96941	13.49821699	11.400133287	53.74977	42.0381	60.251370857	12.967291306	13.54432
AL138921.2	0.6411425	0.3029902	0.478668561	0.3792917	0.5204958	0.5141206	0.7996898	0.6605497	0.1749594	0.539082	0.4580924	0.546865	0.669495	0.7312778	0.5363349	0.633618648	0.399333	0.330785344	0.5263966	0.6237926	0.630867067	0.492379	0.3720095	0.7258126	0.6206061	0.4544399	0.5111712	0.5091209	0.550595853	0.5216036	0.453137	0.6499429	0.4031884	0.7206848	0.4923243	0.703468858	0.298749	0.433587111	0.515035451	0.41127005	0.1760096	0.7360376	0.789641207	0.486665572	0.5902332	0.5639787	0.79017163	0.864650768	0.4374174
AL590226.1	0.3801799	0.2470392	2.576710677	3.148734	3.096685	0.266752	1.635272	1.912055	0.5446671	0.5127893	0.8227443	0.722251	2.011079	0.3679265	0.3091976	1.856491263	1.473382	1.304375098	1.479407	2.901738	0.540799479	2.285796	2.4851	0.4016945	1.778678	0.1941772	0.3070988	0.7120778	1.054808131	0.6314806	1.078743	0.4192509	1.952484	0.9615293	2.165183	0.821239901	0.7609397	1.312308087	1.603359913	1.520388586	0.9335215	0.6546752	0.81941224	1.101848346	0.2449945	1.824577	0.354578448	1.575658203	1.750792
AP000873.2	0.5097208	0.3770345	0.376414473	0.654101	0.382859	0.2598534	0.4552822	0.5989353	0.3937026	0.1913085	0.3819758	0.3704983	0.4092447	0.3345808	0.4306539	0.310231234	0.3864944	0.563465028	0.3056837	0.2414951	0.217686708	0.2257337	0.1620222	0.3278229	0.2402614	0.2069787	0.2447646	0.3042212	0.295141391	0.420695	0.3456953	0.1496112	0.2146242	0.4517239	0.2087507	0.607093311	0.1892581	0.307741332	0.293839099	0.238828623	0.2649903	0.2320304	0.438172417	0.179843716	0.3336142	0.6678596	0.301773156	0.216356915	0.2479647
LINC01612	2.652646	4.987663	1.032352345	3.654552	5.388297	2.780831	3.188528	2.442203	9.541256	5.647143	6.470696	3.492346	3.778053	3.686865	3.990386	1.056481413	2.132614	2.038314806	1.784024	2.703942	1.791599308	2.714688	1.776563	4.263775	2.185259	1.087168	4.045084	6.574537	2.766434865	3.835547	2.003851	5.671916	2.525873	3.552715	1.386846	3.648463487	0	3.29520041	2.472123925	3.13615336	7.085919	4.768753	3.178993358	1.199542433	3.229696	2.657554	5.658654325	2.053236434	0.9626381
AC087741.1	0.2558114	0.1929372	0.705585215	0.9027281	0.57953	0.4834728	0.217643	1.369196	0.1850959	0.1013892	0.4433767	0.2440422	0.4811355	0.2550685	0.2846848	0.475275839	0.4356123	0.668170895	0.3489869	0.2839987	0.145477605	0.3187577	0.4093048	0.1638109	0.1467363	0.1146303	0.4675432	0.2273122	0.162501272	0.204052	0.2346192	0.09514873	0.2388667	0.3872704	0.174608	0.271228768	0.15324	0.159018623	0.617907058	0.194343567	0.09489658	0.2254467	0.288116777	0.254622266	0.2237954	0.5128881	0.233765118	0.326036113	0.2926405
AC104211.2	0.313564	0.1481836	0.187769911	0.5508802	0.8909572	0.7333705	0.5770713	0.0991837	0.9608518	1.025302	0.3317509	0.5956966	0.06031612	1.365559	1.575453	0.510397647	0.2025354	0.207614335	0.1251469	0.1718259	0.203456592	0.3105158	0.5306552	0.3727223	0.2529335	0.04575802	1.120609	0.5178397	0.241661784	1.488089	0.1064626	0.9822408	0.1533681	1.390282	0.2942884	0.85294731	0.6353545	0.309246483	0.10826796	0.278662863	0.3459186	1.475895	0.195240672	0.176707252	0.5253716	0.7571678	1.218535264	0.108297337	0.07130934
RERG-AS1	0.9818259	0	0.359178969	3.666657	0.4166026	0.3919047	1.169873	1.252187	0.5251378	0.3081992	0.181313	0.2131697	0.9065316	0	0.03406985	3.132369933	2.739637	0.851011553	1.391879	1.032995	1.458376482	1.644544	0.7178017	0.2074776	1.621977	0.09169707	0.1845741	1.176936	2.397184503	0.02982066	1.828683	0.1506404	1.383044	0.05886051	0.9248212	0.402181009	0	1.611262884	1.580739759	2.468840687	1.173978	0.2885492	0.722314727	0.98645943	0.04049315	0.7396991	0.036628375	1.989378876	2.143512
FTX	0.2374187	0.2386778	0.44273134	0.4550241	0.3695984	0.6919128	0.4567048	0.4882743	0.5236085	0.457323	0.479958	0.4287797	0.292282	0.5159303	0.5654639	0.309162915	0.3220395	0.193314149	0.2625616	0.1885606	0.240446612	0.3810625	0.322164	0.401367	0.3621311	0.6878851	0.4133577	0.4235599	0.39123829	0.4998559	0.3065252	0.4867954	0.3357054	0.5434518	0.3204245	0.939373369	0.4479996	0.330363869	0.339829327	0.336781009	0.4037045	0.6363011	0.414334133	0.40034542	0.4317288	0.4753167	0.428770606	0.43732595	0.2326595
AC012409.3	0.930903	0.1912717	0.211521734	0.5688497	0.8177956	0.4880332	0.6097533	0.7988686	1.520506	0.3043899	1.017337	1.039859	0.1245672	0.5222606	0.6671231	0.417245307	0.3137132	1.208361222	0.2584584	0.240799	0.129288185	0.4275263	0.2876816	0.3278611	0.2089473	0.3307544	0.871835	0.3260558	0.449180527	1.003932	0.2198708	0.6727375	0.1781673	1.071669	0.1105047	0.742610219	0.06400777	0.255467227	0.223599274	0.166593717	0.3456797	0.5699656	0.372201931	0.130336716	0.9180924	0.8014132	1.19536943	0.447319887	0.2945417
AL136531.1	1.323501	0.8078836	1.00869427	1.121066	1.37888	1.100599	0.8779927	1.800143	1.053401	1.352385	1.48513	0.8381121	0.891045	1.494318	1.363433	0.583457172	0.8548684	0.637313096	1.29415	1.010168	0.759669093	0.9049624	0.6159469	0.6409329	0.9608312	0.2897054	0.4859489	1.012892	0.969013407	0.7955904	1.027111	1.544127	1.05193	1.694324	0.7904541	0.952980469	0.0981119	1.696861224	0.816037529	0.959523016	0.706483	1.114221	0.95085962	0.639301592	0.8813165	1.358249	0.951498338	0.838025851	0.714839
AC232271.1	0.4679783	0.4238833	0.605057337	0.4331025	0.2881035	0.4742913	0.4556612	0.9843772	0.563366	0.09085634	0.3750919	0.296349	0.3900813	0.4010009	0.4778689	0.333262405	0.3400581	0.436612287	0.3595428	0.1511173	0.227736495	0.2151635	0.1336459	0.09271153	0.2579518	0.1252011	0.1546445	0.1555124	0.198367386	0.2220898	0.255359	0.1047103	0.2360471	0.584486	0.2445604	0.592809623	0.346915	0.338458791	0.317398022	0.300973179	0.1707009	0.1746042	0.437080223	0.226051392	0.2563373	1.172411	0.295522853	0.498353897	0.2128512
TNRC6C-AS1	0.8117795	1.048588	0.915268767	0.4301125	0.6424256	1.177606	0.6917807	0.6892974	0.8040501	0.6429511	0.9554492	0.7213193	0.5875912	0.9805644	1.009395	0.430664924	0.32043	0.933818598	0.2678321	0.3699911	0.205287581	0.5512375	0.6838484	0.6544075	0.3686363	0.723057	0.8584141	0.6743089	0.322548761	0.394951	0.4304904	0.6804141	0.2735245	1.482517	0.5756406	1.154603021	0.5563092	0.346334518	0.537450251	0.357759164	0.7831978	0.9664465	0.366346642	0.580919211	0.8214995	1.267607	0.908536793	0.548276795	0.2830707
AC069281.2	0.3277929	0.2671806	0.479348334	0.393982	0.483068	0.4576451	0.2347646	0.6392289	0.4796674	0.2566489	0.2568498	0.2774935	0.6663965	0.9633251	0.326106	0.298596927	0.3321574	0.404022617	0.4436076	0.2994502	0.216141291	0.387996	0.3175732	0.5401677	0.263926	0.1720284	0.3957376	0.3110666	0.033374695	0.2854341	0.2065423	0.2122452	0.3265389	0.4146583	0.5141916	0.327211855	0.3031861	0.256250869	0.46281065	0.205927054	0.1438329	0.3452379	0.245438884	0.162694338	0.458904	0.4487738	0.468395431	0.39606766	0.4965121
ATP1B3-AS1	0.351995	0.5988431	0.873792909	0.8480875	1.226857	0.2195344	0.5423428	3.741019	0.6723839	0.6215215	1.029208	2.101649	1.89584	1.63512	1.007688	0.630248336	0.2046227	0.101698898	0.606896	0.4959906	0.126494391	1.314619	0.4646408	0.1487658	0.4997231	2.958694	4.507952	1.05486	0.651072838	0.6147339	0.3278012	0.05400618	1.136291	1.213372	0.1801947	0.765989029	0.08349949	2.332837035	2.125170075	0.316109161	0.1803786	0.12931	0.364159004	0.544086461	0.9436196	3.620863	1.08336211	1.199495416	0.192118
AL136295.7	1.963194	1.448978	1.368942224	1.926572	1.470805	1.100599	1.49542	2.662537	1.5485	0.8763452	1.332373	0.8620581	1.425672	1.27017	1.530872	1.31053457	1.602878	1.545484258	1.151529	1.419415	1.255105459	1.547798	1.030311	0.9439193	1.295343	1.107319	0.9718979	1.311429	1.53002117	1.256195	1.348083	1.201458	1.440334	1.834829	1.321187	1.510650521	1.098853	1.32268157	5.849357007	1.559998709	1.271669	1.54978	1.090319031	1.10812276	1.694402	2.780415	1.038933321	1.513525477	1.218989
TOB1-AS1	0.6158684	0.9488106	0.482789254	0.8995884	1.334607	0.9141783	0.7021939	0.5049369	1.135262	1.099528	0.7392575	0.7020017	0.9477312	0.8225057	0.6624992	0.581431351	0.7637726	0.702853438	0.5958194	0.8215273	0.929548359	0.4600249	0.5690715	0.5075622	0.6915242	0.1941256	0.8032064	0.7561157	0.580966624	0.7482224	0.6667376	0.7228636	0.7410235	0.9968763	0.4350834	0.607037867	0.233752	0.767739051	0.70720721	0.774312994	0.7416592	1.266985	0.863693801	0.249889873	0.9207528	0.9369027	0.528443985	0.555871456	0.7395067
AP001160.1	0.25951	0.114463	0.090415173	0.286576	0.2883932	0.172643	0.2487924	0.2364073	0.3635267	0.2036532	0.2396176	0.2065935	0.2662319	0.3348612	0.1500855	0.112643315	0.1676212	0.524846079	0.1160022	0.1787727	0.062172407	0.1370599	0.05270134	0.1279581	0.1116434	0.08078932	0.2032728	0.1170732	0.064000886	0.4466472	0.08055769	0.1592653	0.2030875	0.2074352	0.03542651	0.24360866	0.1026007	0.027299929	0.143366593	0.116526514	0.1625373	0.03177813	0.15909808	0.267420274	0.2140579	0.626643	0.225898917	0.191207324	0.3304932
HMGA1P4	0.6340126	0.3370733	0.310632966	0.6563791	0.6605414	0.5931372	0.4477305	0.5414717	0.4541611	0.3109675	0.2134318	0.3011181	0.3658696	0.2684404	0.3781345	0.129000204	0.2303538	0.686924295	0.3795624	0.5211367	0.284801743	0.6278492	0.1609442	0.4186823	0.05114205	0.138781	0.5121378	0.6512135	0.366472136	0.4513277	0.2767663	0.3647843	0.2907221	0.6532812	0.2028539	0.557965943	0.04699971	0.312641405	0.187639767	0.355859415	0.2369045	0.1455705	0.136650484	0.15312613	1.184849	1.033398	0.554360579	0.29196328	0.2703457
AC009090.1	0.5915089	0.3144762	0.144904205	0.501035	0.392165	0.3689159	0.379741	0.6735626	0.3177859	0.03626506	0.2844622	0.1203992	0.5120131	0.1788888	0.4489987	0.180528218	0.2865481	0.267030627	0	0.3472858	0.132854444	0.2928794	0.112616	0.07812285	0.1908541	0.2157955	0.1737471	0.3573863	0.068380834	0.1122856	0.04303536	0.05672158	0.108493	0.7757092	0.03785095	0.615207751	0.1753956	0.233345764	0.306355988	0.083000729	0.1262986	0.2037174	0.254979116	0	0.3430607	0.96412	0.275838262	0.408585484	0.2017775
AC090589.3	0.5994953	0.3922735	0.692881082	0.6597057	0.3144738	0.4889421	0.2368419	1.715394	0.1761786	0.158328	0.3903178	0.2252765	0.7451247	0.4016584	0.7200965	0.225188509	0.4467953	0.532944749	0.2208603	0.2382598	0.165720875	0.3392386	0.3511893	0.1948988	0.386862	0.1884263	0.2709123	0.5349588	0.255892042	0.1575715	0.4294539	0.1061306	0.4398312	0.8293795	0.2596813	0.678855619	0.1914379	0.400224572	0.409440433	0.414136044	0.07877162	0.1482334	0.662619945	0.267303802	0.2852862	0.8017537	0.516115494	0.615844148	0.4404656
AC018752.1	1.606191	1.518103	1.678825415	0.7739828	1.265698	2.24394	2.111802	2.536214	1.963622	0.8823325	1.680813	1.673899	2.867163	1.430069	2.786781	2.196134537	0.7469724	0.556875521	2.092384	1.508839	2.308829663	2.908483	1.304742	1.697086	2.23883	2.550158	0.8303593	2.608573	2.139058723	1.122039	3.066374	1.035031	3.299555	0.3851649	0.9866972	1.97381068	5.639053	2.940043346	2.433851737	2.596391749	2.030281	1.298121	2.141742058	1.986179704	1.987309	0.4654193	1.857556451	1.952681596	0.8766549
LINC00861	0.0624293	0.02841006	0.286989984	0.1288281	0.0700784	0.05191505	0.05225087	0.1053177	0.01545872	0	0.04981567	0.07028193	0.03558131	0.02237673	0.006017578	0.030109062	0.1254524	0.177031416	0.04429554	0.1020865	0.022157881	0.1936448	0.2465196	0.0268735	0.05371523	0.1673584	0.01358348	0.01564658	0.017107155	0	0.06728973	0.02128546	0.02035664	0.01732704	0.2343664	0.056236133	0.3373239	0.010945726	0.095803148	0.046720536	0.03554631	0.0382237	0.093026098	0.250180917	0.02145628	0.03684976	0.023721416	0.287487428	0.03154977
AC005911.1	1.335111	1.563646	0.455050047	0.9615378	1.847303	1.194729	0.8645769	0.7491414	1.441497	1.252735	0.6253178	0.8507153	0.982606	1.544878	0.5539339	0.614165444	0.7873788	0.964355343	0.7784359	0.9815393	0.382442106	1.215376	0.5894229	1.839999	1.08632	0.4743715	0.8866437	1.627362	0.536849533	0.771348	1.047382	0.8238311	0.9795296	0.8699997	0.4160285	1.11459704	0.1032757	0.96178369	0.584111073	1.042605654	1.412966	0.959616	0.834087386	0.95334448	1.795551	2.523063	0.920368236	1.149445347	0.8316686
NFYC-AS1	0.5570159	0.815654	0.604755308	1.169577	0.653885	0.6263041	0.6930329	0.9886504	0.8841828	0.6387552	0.7002457	0.6046841	0.6036379	0.5466554	0.8915718	0.702351436	0.4712671	0.487334851	0.6988718	0.3684894	0.281931779	0.4261867	0.1672885	0.6714304	0.3442615	0.1923356	0.6268079	0.6749877	0.507890845	1.078228	0.3561705	0.4152746	0.5295382	1.293396	0.3534251	1.064516153	0.1488835	0.482805802	0.538671839	0.431534913	0.7035515	0.5403884	0.432875038	0.227374603	0.3316502	1.011618	0.717065025	0.513012538	0.588767
AC012467.1	0.6203912	0.684095	1.148290352	1.790591	1.410218	0.8383469	0.4248352	1.412903	0.8888074	0.355001	0.4773631	0.2244943	0.7160183	1.100725	0.6727464	1.093982197	3.305936	0.672166156	1.287547	0.6313547	1.176661367	0.351063	0.9449186	0.1638749	2.402078	0.7242636	0.3037181	0.4997824	0.478131616	0.392561	2.106379	0.7138942	1.441346	1.162265	0.8469151	0.397075195	0.1226399	0.489479199	2.998937919	1.160713325	0.6623278	0.522291	1.961147967	1.498363107	1.27933	0.5992274	0.530396033	0.666611473	0.5643466
AC008124.1	2.686449	3.995734	1.229804319	1.716484	2.941473	2.909857	3.297385	1.85044	4.54186	4.017625	4.063032	2.697808	2.065979	4.092646	3.995529	2.26722167	1.507661	2.548597387	1.82669	1.958842	1.666865863	1.924292	1.531724	3.097173	2.255874	2.061186	3.629484	4.110523	1.864330009	4.851264	2.280122	2.967687	2.323243	3.223094	1.327211	3.56597739	1.050291	2.854708424	1.830876225	1.994184226	4.025428	3.290506	1.826275908	1.321967938	2.646492	4.244969	3.58641478	1.99691781	1.354896
AC135050.3	0.3537197	0.05572012	0.57768046	0.4438765	0.2233456	0.110305	0.1816667	0.3132791	0.1126131	0.08674538	0.1587666	0.2239943	0.1360807	0.08557978	0.1534281	0.047980031	0.1142363	0.255493001	0.1129388	0.0553801	0.141237984	0.3669612	0.149653	0.03114474	0.07608661	0.1032358	0.3117	0.02849539	0	0.0447642	0.1029398	0.0678385	0.08650441	0.2650689	0.0905388	0.113197383	0.2097716	0.093026485	0.314056314	0.033089378	0.07552602	0.08121472	0.203301834	0.056953371	0.2127469	0.3843596	0.109966701	0.244332299	0.2413241
AP001505.1	0.9859039	1.722481	2.302984661	2.024498	3.531382	1.453387	0.9206361	1.814412	1.398194	1.025736	1.563194	2.108118	2.298729	0.8673888	1.321803	1.653415704	1.910428	2.848487427	1.68841	2.385532	1.037844124	2.874015	1.971839	1.641462	1.272433	1.255608	2.141247	1.357423	1.823591823	1.882875	3.686469	1.00844	1.972711	1.970166	2.538833	0.803113713	2.232433	2.781449897	2.72331802	1.844564743	1.530979	1.289597	0.652508633	1.500843467	1.016533	2.510533	1.170288969	1.705975056	1.386025
SNHG14	2.607702	2.347713	1.86048816	1.729637	1.930349	2.90881	2.18717	2.273577	2.802042	2.145179	2.691496	2.082095	1.685116	2.720476	3.005926	2.019825108	1.187181	1.986539058	1.834032	1.703128	1.553621684	2.13952	1.582251	2.009293	2.001779	3.342574	2.336828	2.419793	1.938453529	2.660704	2.05658	2.580141	1.718845	3.320371	1.434612	4.131588416	1.18508	2.166505004	2.118444403	2.2753066	1.938815	2.557786	2.603222926	1.8193342	2.564094	2.588476	3.803402961	2.245050973	1.24038
AC084018.1	1.966741	0.9185052	1.541760473	2.229936	1.437612	1.24106	0.9982141	4.250784	0.8397745	0.4539473	1.210655	1.080084	1.353035	0.7389485	2.248134	0.866240879	1.031222	1.136467409	0.687061	0.3260358	0.582051114	0.8117821	0.4698896	0.1466852	0.7465666	0.3781703	0.7883927	0.8499796	0.556371334	0.42166	0.5925638	0.124252	0.7129808	1.907307	0.5685584	1.836357081	1.125199	0.730225379	1.068267311	0.779220134	0.5730911	0.4250048	1.808628089	0.44706405	0.7872803	2.078439	0.863200156	1.001582073	0.6945804
AC025287.3	0.3962579	0.1997472	0.586751158	0.6364888	0.3202625	0.1977124	0.2713518	0.5615262	0.151387	0.07774187	0.3658831	0.1147117	0.4878262	0.2812232	0.5270966	0.473000747	0.1535692	0.228974765	0.2530416	0.2481603	0.189867829	0.358771	0.1877683	0.05582431	0.0681894	0.2467219	0.1862319	0.2298401	0.097725903	0.1805311	0.1537591	0.1215948	0.1162889	0.5542992	0.08114156	0.777770709	0.2819983	0.208427603	0.34400624	0.059309902	0.06768699	0.194094	0.273300969	0.051042043	0.02723791	0.267918	0.221744232	0.486605466	0.2883687
AC127024.5	0.8307692	0.703979	1.010565688	0.862773	1.041893	1.000545	0.8239228	0.9133917	0.6566658	0.4215225	0.7494532	0.3109878	1.058013	0.6099257	1.118332	1.259008482	0.3330656	1.407054888	0.7408861	0.5382178	0.480423142	1.005064	0.5235912	0.4237573	0.2588098	0.7692035	0.84147	0.6923393	0.900791684	0.5873121	0.7003026	0.3076716	0.4203515	1.202181	0.5279471	0.770085227	0.2718252	0.587657567	0.746091455	1.02906532	0.2936033	0.7892945	0.526883253	0.99631417	0.5316698	1.618692	0.774824902	0.923444464	0.4299783
AL513320.1	0.08511262	0.5228912	0.278004852	0.9612568	0.5481663	0.3450431	0.2404212	1.033807	0.4674257	0.229601	0.2619613	0.09239637	0.2292077	0.1441464	0.2215088	0.346351029	0.7421687	0.645510049	0.3668696	0.2398617	0.305864251	0.2408149	0.2592703	0.1124115	0.439394	0.02484077	0.1500035	0.4525361	0.432932035	0.2261959	0.3220041	0.2611746	0.3434447	0.8610479	0.2614272	0.24513967	0.1514267	0.470067913	0.428222909	0.286632744	0.1090392	0.2345042	0.440269406	0.041112643	0.4607235	0.6165683	0.178607492	0.313555419	0.319373
AC024075.1	3.611753	1.947398	2.565282132	3.102665	1.506069	4.233073	3.83441	2.76025	1.597466	0.4280074	2.779081	2.789321	2.499216	1.876695	4.752432	4.103435054	1.831861	2.976462262	2.693364	1.82166	1.916413193	3.127418	1.550636	0.6402926	3.191039	1.584713	1.737312	3.374355	4.797429015	1.141159	3.132123	1.059945	2.596479	3.741955	1.513899	1.303221154	2.242558	3.595490676	2.640015918	2.040814638	1.324979	1.224418	3.733778436	1.545564289	1.574561	1.334543	2.758130021	3.438054775	1.488387
TRBV11-2	0.06487751	0	0.084764224	0.04884818	0.09831587	0.1213896	0.06664081	0.04925151	0	0	0	0.07042959	0.04991849	0	0	0.052801554	0.6285797	0.234306285	0.03107202	0.1828358	0	0.1101374	0.2635067	0.03427448	0.08373257	0.18935	0.1143409	0	0.06000083	0	0.07552283	0.0995408	0	0	0.2989112	0.12457261	0.4232278	0.051187367	0	0.109243607	0.02770521	0	0	0.689442894	0.1003396	0	0.030254319	0.209133011	0.04426248
AL391244.2	0.4692651	0.5831588	0.726645905	0.9160236	0.3687329	0.5203094	0.4106089	0.9367812	0.4315971	0.4688504	0.3209585	0.2547119	0.4546745	0.3616303	0.4749422	0.367773398	0.4378183	0.564919685	0.3329582	0.1877578	0.322700508	0.3540596	0.2294221	0.3121836	0.3140384	0.5275442	0.3369416	0.3108299	0.273253945	0.323328	0.2427838	0.1933301	0.2805287	0.6251659	0.3558934	0.645192876	0.7936564	0.301679454	0.370351372	0.302410405	0.504697	0.3192419	0.48947731	0.335811736	0.3584029	1.019828	0.583552778	0.448201016	0.3320122
LINC01004	0.7372288	0.7078573	1.039654572	0.9691893	0.8157349	0.7298402	0.6010047	1.527973	1.419437	0.7461432	0.7473483	0.6224705	0.6302706	0.7021426	0.9644087	0.342859958	0.7709688	0.828337976	0.3698971	0.296805	0.336423633	0.5165065	0.3327034	0.3709281	0.4681916	0.8743247	0.6462133	0.4864372	0.367962651	0.5064766	0.4903976	0.3411319	0.360588	1.683692	0.2276412	1.228323387	0.458029	0.553964081	0.73421732	0.499178569	0.4497504	0.5266151	0.981966434	0.271321631	0.8445919	1.356341	0.774895772	0.484992053	0.351282
AL360181.2	0.5919814	0.4795846	1.464010853	1.368998	0.865054	0.9230263	0.4777699	1.733401	0.4846319	0.186655	0.7971303	0.5508359	0.5205557	0.4092154	0.8253503	0.791517225	0.8193627	0.702469707	0.6682966	0.6951264	0.481190591	0.5742628	0.4937594	0.2010478	0.7640262	0.2221384	0.5713393	0.7970971	0.508377641	0.4495012	0.4430029	0.09731465	0.4343184	1.679405	0.5411598	0.622465056	0.5015305	0.633872957	0.650744304	0.522135579	0.2166849	0.1941715	1.190852943	0.326799536	0.3269854	0.7657858	0.63099104	0.876239636	0.8654516
TP53TG1	16.98687	17.85277	8.113502299	20.24177	24.11478	17.52567	18.71102	10.33213	18.06537	24.44287	15.4996	12.83677	12.52266	19.11876	15.34239	11.771804519	14.51521	19.829595162	13.64399	12.3113	10.879259539	13.29487	11.98067	16.89561	12.48966	10.04388	20.44501	15.52091	11.055636838	17.07345	12.84641	24.46485	12.35833	15.06605	10.58354	20.784020653	14.14806	14.188357633	10.598436973	12.736758069	15.9556	23.03891	10.142502618	9.748880584	24.58449	20.5436	17.568443596	9.782553617	16.08195
AL603839.3	0.7219098	0.9924628	1.02893961	0.4941336	0.6630227	0.2183006	1.730238	1.129284	0.3134087	0.4721052	1.178285	0.6174521	0.4712965	0.7409842	0.8729765	0.712166414	0.8054132	0.41082993	0.5657676	0.9247561	0.524097973	0.6437122	0.3998333	0.5778508	0.7340786	0.5107754	1.105233	0.8670606	0.283243588	0.9468183	1.095019	0.6880655	0.7703896	0.7868823	1.276672	0.476052686	0.3113634	0.483276433	0.854613848	0.785831699	0.9155085	0.9442833	0.628667518	0.676285982	0.721782	1.109313	0.550878645	0.604436377	0.5969947
AC012181.2	0.6606495	0.3330227	0.489122014	1.094329	0.600692	0.988891	0.6559851	1.437718	0.1682638	0.1944194	0.4236167	0.3824994	0.3388809	0.362302	0.6877461	0.430143774	0.6400845	0.827128478	0.4851578	0.3103036	0.527586146	0.5233818	0.5366592	0.3722859	0.3979038	0.4627574	0.2328674	0.3619057	0.773920858	0.3678708	0.5383358	0.1351502	0.5493246	0.8251245	0.3382024	0.873873752	0.5746321	0.729739372	0.651743783	0.370810247	0.2256984	0.4651716	0.759421993	0.127647572	0.3178813	0.5743011	0.801009529	0.932970847	0.7512101
AC120053.1	3.866206	2.498434	2.325948744	1.326865	2.507055	2.736544	2.050292	2.457222	2.129703	2.116776	2.698139	2.049731	1.771021	2.279763	2.963984	2.195282	0.9408198	3.42902155	1.688021	1.300717	1.744797634	2.808504	1.241632	1.139999	1.903096	2.624143	1.943796	1.894827	1.762850478	2.061799	1.737436	2.165824	1.372082	2.74901	1.491307	2.186790931	1.27972	2.241672855	1.681746907	2.038818189	1.412966	1.701058	1.922390102	1.737232587	2.72553	4.559339	1.727455855	2.169592619	0.5398098
AL031722.1	0.3609549	0.3411591	0.235798661	2.083597	1.093988	0.9004901	1.792032	1.004731	0.2872913	0.3540789	0.6017668	0.9143041	0.4628805	0.4075413	1.148154	0.881305938	1.16573	0.955969644	1.382987	1.073745	1.297142483	0.4765946	0.3665139	0	0.8540722	0	0.4947844	0.6397215	1.669114003	0.4111185	1.330575	0.2307537	0.971012	0.7213088	1.170283	0	1.141666	1.139151591	1.210702952	1.283115821	0.4624252	0.3315037	1.7979891	1.162366531	0.2481126	1.568886	0.448864081	0.941913354	0.9850413
AC009118.3	1.637321	1.017355	1.544980915	1.095811	1.470346	1.323745	1.292511	1.427109	0.8832644	0.9963961	1.189854	0.9874664	1.096491	1.305786	1.59137	1.258527761	0.734423	1.467353177	1.263382	1.110837	1.180421122	1.303987	0.7235115	0.6727693	1.173982	0.743345	1.407192	0.9819322	1.205789879	0.9669682	1.147117	1.221171	1.001043	2.476659	1.039969	0.795666524	0.57541	1.1722083	1.489619022	1.327441219	0.7121478	1.573345	0.78421412	0.644427722	1.047302	2.130586	1.201855428	1.158906936	0.8688222
AC010883.1	0.4655532	0.6600314	0.477916883	1.101661	1.108647	0.5392382	0.5465216	1.00978	0.6987386	0.2609627	0.7164445	0.2887967	0.3582091	0.6114582	0.5769618	0.649538714	0.6443731	0.528425431	0.3822327	0.5935271	0.557677115	0.5645234	0.4051912	0.4567635	0.9012822	0.0388215	0.7814254	0.4822021	0.184525166	0.6060038	0.3483918	0.280615	0.3903566	0.5482309	0.2383279	0.808782977	0.4338617	0.682155266	0.43303298	0.746589476	0.5112239	0.5802703	0.611608198	0.449759914	0.8914597	1.782626	0.279130302	0.551282424	0.453746
AC007566.1	0.5664057	0.3925844	0.740024327	1.051943	0.629446	0.9655755	0.98906	1.175291	0.4147486	0.1666848	0.6246806	0.5123978	0.4358076	0.7308668	1.310304	0.799028366	0.6219442	0.463665733	0.7957274	0.478868	0.791567374	0.6623956	0.4217611	0.1994863	0.584814	0.573074	0.6876767	0.748319	0.628596429	0.6021136	0.5054966	0.2317412	0.5263688	0.9054947	0.5992438	1.039230564	0.8733499	0.476677794	0.670524417	0.487466481	0.2741275	0.537531	1.28047287	0.401273467	0.2530677	0.9847502	0.915657112	0.799879428	0.6440474
NR2F1-AS1	0.7303258	0.6400415	1.440245187	1.36051	1.499037	1.988777	1.503873	1.048981	1.611213	1.128435	1.19382	1.135267	0.7466047	2.128657	1.210618	0.965529764	0.8969474	0.975782487	0.8457063	0.7794677	0.757786606	1.138924	1.081026	0.6086296	0.9713412	1.869326	1.591294	1.604276	0.862519706	1.072648	0.9619183	1.131052	0.8477488	0.9609665	1.209377	2.89679728	0.1687728	1.068569444	0.823986495	0.80251599	1.30315	2.553838	0.86907584	1.493912011	1.682795	1.649272	1.117654118	1.48578865	0.7766345
MCCC1-AS1	0.7266281	0.4742037	0.203434139	0.8857803	1.232226	0.2805448	0.2487924	0.945629	0.3139549	0.169711	0.5457956	0.6197804	0.4525943	0.4353196	0.8704958	0.47873409	0.6369607	0.299912045	0.2982914	0.1300165	0.290137898	0.2545398	0.1932383	0.03655945	0.08931474	0.2019733	0.6911274	0.6355403	0.384005313	0.8013377	0.140976	0.1990816	0.2792453	0.8038115	0.08856628	0.575802288	0.2257215	0.545998584	0.307214129	0.213631943	0.1477611	0.1906688	0.477294241	0.100282603	0.5529829	1.027695	0.516340381	0.334612818	0.1652466
LINC01532	0.4457557	0.2354375	1.267558922	0.8193139	0.7450385	0.1390058	0.5454051	1.064945	0.3255683	0.1736197	0.2622857	0.3273458	0.4337642	0.2474142	0.1762891	0.501497077	0.6224153	0.464016965	0.910461	1.065319	0.408323978	1.216694	0.5924007	0.2631954	0.7022089	0.03061111	0.1925503	0.5639942	0.424374371	0.3185597	0.7783453	0.2816132	0.519412	0.2456165	0.6778676	0.209780523	0.1555018	0.796484561	0.82258523	1.067005414	0.3527166	0.1565297	0.730923294	0.430634059	0.1824899	0.2469327	0.415738401	0.464878135	0.6171754
AC079414.3	1.080657	0.4934809	0.745614113	0.6765249	0.6808149	0.636126	0.6859724	0.64524	0.289927	0.7742092	0.738088	0.790879	0.8221438	1.057578	1.31669	0.731277302	0.4940982	0.912117826	0.4535945	1.026564	0.334533179	0.659612	0.3082303	0.5003446	0.8932498	0.6095331	0.8987826	0.7160186	0.628852738	0.7099232	0.4947092	1.341335	0.3919681	1.164682	0.5718619	0.497376147	0.3456419	0.65144143	0.733086191	0.654258961	0.5185196	1.03709	0.711836193	0.187684871	0.6885693	2.02308	0.962586962	0.525600868	0.7289908
AC022400.1	0.3866408	0.1124419	0.155432825	0.5822264	0.1352119	0.1854942	0.2749495	0.4967209	0.05681266	0.2042253	0.1601938	0.2905814	0.2288398	0.3166131	0.4128194	0.338879187	0.5763158	0.214824639	0.1424425	0.4749621	0.320641962	0.3702597	0.3019965	0.1256988	0.3454674	0.2083275	0.3145018	0.2300122	0.330071983	0.1806663	0.3115953	0.09126438	0.4800509	0.4903279	0.1218035	0.304573034	0.564419	0.234656695	0.633758584	0.233707672	0.1270082	0.2458342	0.3076939	0.287326558	0.306656	0.4309051	0.443820664	0.438272968	0.2840756
LINC00571	0.8390752	0.2960749	0.540828711	0.6907289	0.7120629	0.823356	1.229616	0.6284876	0.4060448	0.5487275	0.5595465	0.6679797	0.6542149	0.5738355	0.7570246	0.965157061	0.7154013	0.533338939	0.7501411	0.6410843	0.61646858	0.4431565	0.8292777	0.5319354	0.6786372	0.4963114	0.4074906	1.081524	0.869124451	0.458729	0.4558183	0.9612461	0.6730598	0.4359559	0.6872684	0.257780008	0.4511655	0.794421017	0.648967124	0.640501825	0.6115288	0.6062156	0.630155488	0.51879081	0.5306211	0.5673158	1.293851662	0.638839349	0.5648236
AC004585.1	0.09942831	0.04176683	0.144339748	0.04990832	0.0502248	0.09646319	0.07943496	0.08386735	0	0.01083714	0.04250311	0.03597905	0.0850031	0.01069152	0.01916785	0.035964998	0.2568887	0.031918853	0.01058212	0.2594497	0	0.2125523	0.4487093	0.01167278	0.0570332	0.2321513	0.01298027	0.06407895	0.020434339	0.008388616	0.03858095	0.05932565	0	0.01655759	0.1244216	0.056567195	0.4062062	0.017432759	0.078470387	0.049606446	0.018871	0.1420467	0	0.106728146	0.06834486	0.01600607	0.010303641	0.132273013	0.0452231
AL109741.1	0.3284122	1.241605	0.772343007	1.137447	1.990713	0.9831654	1.41682	0.4487632	2.54071	1.32084	3.108191	1.140854	0.4548404	1.557354	1.196587	0.908763222	1.145481	0.711639934	1.069556	0.7095661	0.550758044	0.7433592	1.967473	1.804386	0.6357857	0.6517773	1.119009	1.333415	0.668197831	2.269256	0.458759	0.3527153	1.252919	0.5906499	1.14323	1.135063586	2.570873	0.362757124	0.583173222	0.552994934	1.514643	1.65889	0.113253751	2.791987102	0.8803994	2.474229	1.194557635	0.514195875	0.3136815
GATA2-AS1	1.339154	1.638301	1.151278611	0.9602743	2.099645	3.30469	1.476781	0.9065902	3.100682	1.791332	2.141129	1.315303	1.373841	2.799567	2.268145	0.820956619	0.6066083	1.055209594	1.032849	0.9257912	0.833322664	1.15473	1.777718	1.862082	0.7407196	3.289166	2.935702	2.11279	0.579035607	3.512725	0.9312828	1.930124	0.9186972	3.883788	1.086188	3.799491897	1.457712	0.960519848	1.111784113	0.852511653	1.198205	2.124354	0.779679899	1.43373813	4.961165	2.099789	3.227869491	1.030471799	0.6961016
AL391834.1	1.347135	1.049876	0.494054336	1.245629	1.110267	1.179213	1.019604	1.148264	1.534956	1.669229	0.9274483	0.6927253	0.8001221	1.852649	1.988767	1.038681998	0.2747791	0.921827871	1.041357	0.7104475	0.48128104	0.7221868	0.6479442	0.9988564	0.579549	1.765824	1.166277	0.7082631	0.918012702	1.758673	0.8528685	1.613628	0.728259	0.9917996	1.040496	1.421907366	0.8129272	0.857754026	0.559568591	0.716325938	0.8477796	1.910093	0.733520279	1.050281187	1.851983	1.814803	1.12416406	0.892443115	0.6772159
AL662844.3	0.07679891	0.1693698	0.23412633	0.4625932	0.1163816	0.06386455	0.2892495	0.3109418	0.2200529	0.02511198	0.1181866	0.1111616	0.2363645	0.1238727	0.08883203	0.125007934	0.04960551	0.036981418	0.0490421	0.04809606	0.061330614	0	0.07798168	0.16229	0.03303954	0.08965739	0.09023423	0.07424234	0.094701504	0.1360676	0.02980011	0.05891583	0.1502533	0.15347	0.05242027	0.196617505	0.2125442	0.040395446	0.151527278	0.086211589	0.1093204	0.0235109	0.02942699	0.148387217	0.1055798	0.1854475	0.071627247	0.117886527	0.2095833
AL355075.2	0.3876364	0.1046792	0.289404214	0.4586415	0.08391815	0.4489891	0.2275268	0.5465063	0.05289045	0.02716086	0.1917442	0.1202313	0.2130412	0.1339795	0.4083393	0.180276435	0.05365283	0.239992379	0.05304345	0.1040404	0.132669152	0.2193532	0.1968031	0.05851042	0.2144114	0.1616209	0.09759644	0.2408993	0.204856391	0.08409676	0.1611575	0.02124092	0.3250249	0.4564768	0.1700917	0.070886506	0.0328408	0.218456546	0.327780765	0.155409316	0.1418878	0.07628746	0.286451434	0.160494124	0.05709704	0.2808095	0.284061474	0.280510745	0.1889026
AC022400.6	0.2331672	0.1259312	0.261119322	0.3678366	0.1682587	0.2631466	0.3421491	0.505737	0.2651178	0.08713351	0.5211481	0.1928542	0.3588101	0.2149067	0.2697006	0.180730151	0.1721211	0.144357832	0.2552493	0.1251627	0.066501526	0.1884902	0.2029355	0.175973	0.1146406	0.3240553	0.2478666	0.1932045	0.225909166	0.1854785	0.1809507	0.1107308	0.114045	0.3494596	0.2046238	0.59694526	0.2238795	0.157684574	0.315461488	0.137104393	0.1801769	0.06118357	0.216974678	0.214530736	0.1144815	0.4343393	0.310665157	0.439720703	0.07575122
AC011481.1	0.3299588	0.2079086	0.143700015	0.3864554	0.444464	0.182925	0.1506341	0.5566376	0.2100967	0.07192738	0.2256786	0.1193986	0.394923	0.03548045	0.3180482	0.238703978	0.3552085	0.582585379	0.1404696	0.1377599	0.131750391	0.04149221	0.07445342	0	0.04731702	0.1284013	0.1723032	0.1063249	0.067812573	0.05567625	0.2133886	0.1125004	0.161387	0.4945261	0.2627548	0.516234418	0.173938	0.115703301	0.390612978	0.164621945	0.1878736	0.2693659	0.210716813	0.070836742	0.1512043	0.8498737	0.307739224	0.303892527	0.1500755
AC015911.3	0.1091226	0.014734	0.264775881	0.09389897	0.09449441	0.09722606	0.0480379	0.07100571	0.07444533	0	0.07196994	0.1184611	0.0239891	0.1357785	0.1487596	0.050749197	0.06041473	0.225198974	0.07466068	0.1025086	0.037347382	0.1940702	0.3007515	0	0.06035846	0.1819901	0.05494829	0.09042	0	0.01183694	0.05444049	0.0358769	0.02287425	0.3037313	0.1436464	0.099775471	0.4067773	0	0.036909118	0.03499913	0.02662833	0.07158502	0.053758848	0.150601082	0.01607325	0.09034288	0.087235069	0.229719047	0.06381304
GARS1-DT	0.4264711	0.3099375	0.464581032	0.5094249	0.4611278	0.4255745	0.4019516	0.5547567	0.4100766	0.3211096	0.4704966	0.3403437	0.4797913	0.3764728	0.5589532	0.394932172	0.3193891	0.390463543	0.3179697	0.2777288	0.241623657	0.399823	0.2726976	0.1966832	0.2923147	0.3417847	0.279656	0.4117171	0.311267533	0.3163873	0.3173241	0.208236	0.2680695	0.5156581	0.2395628	0.445586436	0.4115018	0.32647577	0.547848474	0.28853822	0.2589053	0.2609398	0.480957342	0.297310734	0.2947316	0.538561	0.346152095	0.407111741	0.2933177
ARHGAP27P1-BPTFP1-KPNA2P3	0.2396069	0.2511715	0.97330981	0.6953871	0.4621299	0.3966939	0.2863932	0.7209721	0.378642	0.102564	0.5966777	0.2837584	0.3217919	0.3794469	0.3968274	0.35455948	0.3461119	0.365018034	0.4172937	0.1636976	0.146119481	0.4042964	0.2875328	0.08285445	0.2417716	0.2848103	0.1945075	0.2526879	0.161160887	0.2282488	0.2992076	0.08689342	0.2365204	0.4244041	0.361291	0.223066162	0.2790279	0.21310659	0.474472907	0.171165099	0.186039	0.124032	0.365570782	0.269356826	0.215608	0.6753636	0.239724151	0.42129494	0.178332
AC015845.2	4.00078	0.9606713	3.051512078	3.972985	1.114247	0.4316075	1.132894	1.214871	1.445845	1.42133	0.9318461	0.798202	1.131486	1.339445	1.013077	1.196835224	3.100993	1.155911008	3.749357	5.688224	2.642327281	1.688774	1.866506	2.856207	1.590919	0.1767266	0.8893183	1.296168	2.360032654	1.067355	1.913245	1.625833	1.237564	0.9723526	1.040654	0.636704453	1.898113	1.023747345	1.920088303	2.96171557	2.124066	1.072512	1.963866929	1.002826027	1.36016	0.5639787	1.411868228	1.254798066	5.842647
AC108010.1	0.8010351	0.6554035	1.030953493	0.7201466	0.634124	1.50624	1.498244	1.452185	0.753653	0.17592	1.113129	1.064269	1.103889	0.5553795	1.835802	1.12872265	0.5096776	0.604497517	0.618409	0.6738662	0.844971868	1.123063	0.8983508	0.4800286	0.78695	1.158473	0.8849802	1.236679	0.884565085	1.025836	0.7097918	0.1008896	1.017501	1.451414	0.5508391	1.576344287	1.389697	0.67916897	1.174740204	0.765001303	0.6126682	0.6697952	1.374322848	0.762310842	0.5177417	1.073954	1.037009835	1.266295119	0.7993635
AC093788.1	0.171327	0.09445972	0.205189773	0.1074976	0.151451	0.2671357	0.05866117	0.4985719	0.06818132	0.1960739	0.1318284	0.0929944	0.3954707	0.2072563	0.1486283	0.046479038	0.1106626	0.165000154	0.06837855	0.1475309	0.08551221	0.09694944	0.1159771	0.06034084	0.01842658	0.4000248	0.1006496	0.06900987	0.079224397	0.06504571	0.08309956	0.01095271	0.06284867	0.2353786	0.08770641	0.438624596	0.08467047	0.045058136	0.067606993	0.112189767	0.1097449	0.118011	0.04923545	0.248272463	0.07360405	0.206853	0.199737253	0.223539307	0.05844366
MCF2L-AS1	2.472271	4.339556	1.044314293	1.315608	2.957761	2.73604	2.348527	2.511827	3.31999	2.881035	2.817694	3.00671	3.089337	2.428567	3.015517	2.057480778	1.260691	2.282511791	2.599576	3.073284	2.850150775	2.187898	2.415972	2.671099	3.166785	0.7378266	3.101337	4.204911	1.650359913	2.484162	2.207134	2.866272	2.836664	3.175988	1.769957	1.879786693	0.1763809	4.135824246	2.68467178	3.276080756	2.413155	1.912044	1.837616345	1.508464431	2.913232	1.750552	3.345991726	1.506563328	1.750108
AC138956.2	0.4511936	0.2132244	0.720495907	1.660838	0.2279141	0.3126702	0.2059807	2.169305	0.1675866	0.02458881	0.3471732	0.4353829	0.617174	0.3396177	0.6958509	0.938427619	1.262874	0.217265828	0.6242651	0.2590173	0.360317357	0.1418436	0.4835947	0.1324241	0.4529171	0.2341054	0.2945145	0.2423188	0.602735612	0.07613305	0.4085099	0.03845895	0.6252728	0.7889315	0.282305	0.834258996	1.754122	0.395538747	0.534133655	0.225108039	0.1712686	0.2302109	0.576278558	0.096863878	0.2326055	0.5447521	0.210405038	1.200477804	0.957679
AC243964.3	2.146723	9.262782	0.414615416	2.333138	3.210727	10.18714	3.403475	5.059082	3.494499	4.696914	13.86799	1.246276	1.364486	13.11555	3.708424	1.306559187	3.418268	1.928119311	0.7420472	4.3927	0.804996746	0.7288642	0.6065486	3.096596	1.023923	0.1634445	3.728579	3.446736	0.845935541	3.770358	1.227752	4.195877	5.231686	3.665042	3.249096	1.469570258	0.1992682	1.413897603	0.629810629	1.236347959	2.59077	4.045997	0.804676689	1.424677737	2.280781	3.759328	2.672450637	0.661910405	0.7896076
AC139887.4	0.3313355	0.2261741	0.336699061	0.2217531	0.1673694	0.3214545	0.3403408	0.5030641	0.4043655	0.1083412	0.538223	0.2597764	0.2549384	0.1603282	0.8623131	0.179774971	0.1070072	0.292508097	0.1057918	0.2075021	0.132300114	0.187494	0.2803653	0.2333906	0.3326011	0.4297902	0.2595332	0.2491266	0.204286554	0.1956799	0.2571348	0.09884859	0.1890705	0.8828258	0.09423255	0.801145689	0.08733187	0.145232586	0.414034062	0.289290442	0.3301506	0.2366786	0.253915225	0.177830763	0.1708146	0.800081	0.36052713	0.305160507	0.1004678
AL022328.3	0.5067899	0.3684585	0.432934212	0.2054645	0.6203022	0.4133325	0.3003253	0.5622941	0.4468035	0.4015328	0.3149612	0.3597199	0.6298993	0.4715921	0.5072845	0.349003497	0.1510813	0.394214286	0.448096	0.2746575	0.490328774	0.4191386	0.2177132	0.1853548	0.5031353	0.2730655	0.1832149	0.4145471	0.396588698	0.3404123	0.4311141	0.2841091	0.3146136	0.6426978	0.3791785	0.673682806	0.3467873	0.307576522	0.461499869	0.437617984	0.2663618	0.5012427	0.627371296	0.414274964	0.663217	0.790733	0.236331236	0.466754257	0.398949
MIR99AHG	1.589741	2.368626	0.970960867	1.854296	2.700676	2.765998	2.591471	1.161201	2.678392	2.522027	3.390264	1.984264	1.088101	3.644924	3.457189	1.315366061	1.165094	1.559986808	1.147254	1.037011	1.178315673	1.284743	1.101384	2.325159	1.713421	2.350073	2.698637	3.606062	1.490262306	3.027835	1.556624	3.025838	1.37985	2.588087	0.7805839	2.847762017	0.473533	1.563581989	0.84560647	1.43630628	2.000696	2.681507	1.368491404	1.784421671	2.07805	2.843363	2.853219253	1.614777647	0.8958989
AC109460.2	0.2787594	0.2176503	0.617567921	0.4380232	0.1102002	0.2872442	0.1867407	0.4416399	0.06945504	0.03566729	0.2517959	0.1710433	0.7087328	0.2111281	0.3785123	0.256464691	0.3522809	0.175086015	0.08126528	0.1366245	0.159701099	0.3566354	0.135373	0.01280585	0.06256939	0.07074614	0.1566429	0.1757477	0.224178926	0.08282606	0.2116299	0.0278933	0.1067046	0.3632966	0.2729983	0.527494277	0.1437537	0.172124554	0.33000199	0.068027155	0.07245979	0.1224418	0.348300227	0.117088204	0.0999721	0.4565542	0.282595289	0.234412826	0.1653763
AL354733.3	0.8483982	0.3528226	0.576396726	0.6132325	0.7199747	0.4233073	0.4531575	1.700314	0.6806593	0.06657894	0.7833651	1.031523	0.7311139	0.3941059	1.059834	0.44190839	0.4603137	0.392192675	0.4875917	0.2550324	0.447163078	0.4224758	0.1378343	0.1434255	0.4379857	0.9508281	0.3588546	0.426481	1.004321588	0.2061449	0.4345468	0.1822362	0.1493865	1.118953	0.590669	1.60730609	0.5635145	0.267749306	0.602612329	0.380952066	0.3188231	0.3740042	1.053259887	0.131138788	0.3499023	1.720858	0.506410758	1.18769165	0.6019697
AC020913.3	0	0	0	0	0	0	0.1087578	0.1607569	0.1011265	0	0	0	0.6517358	0	0	0	0.2051684	0	0.2028381	0	0	0.1198295	0	0	0	0	0.1244029	0.2047109	0	0.160793	0.1232533	0	0	0	0	0.27107	0.5023329	0	0	0	0.09042982	0	0	0	0.1091695	0.3068044	0	0.390062942	0
AC008946.1	0.6916159	0.8022506	0.780394617	1.846252	1.23864	1.176412	1.872908	1.050075	1.651413	2.282029	0.7256826	1.603988	1.548066	0.9431393	1.227243	1.176935351	1.279257	0.908284698	1.053939	0.6496967	0.790815291	1.031786	2.011038	1.594374	1.176632	0.6239104	1.071165	1.337185	0.523332657	1.002569	1.134457	0.9887878	1.107092	0.8952111	0.4828019	0.885323634	1.155903	1.637023071	0.930399083	1.199863276	1.154537	1.616835	1.084115482	0.546671195	1.199309	1.04758	1.114163811	1.10023692	2.144785
AC027601.3	0.09864606	0.2175507	0.171844987	0.2723362	0.4982966	0.1640644	0.3039815	0.4742829	0.3454633	0.2419173	0.4680728	0.1784799	0.1771021	0.1750222	0.3850951	0.160569198	0.2548676	0.52251757	0.1259864	0.2007786	0.118166189	0.1488565	0.08347107	0.1563427	0.1273151	0.1727436	0.173855	0.2542992	0.121641435	0.3620339	0.07655482	0.1261262	0.1688716	0.2217689	0.08416547	0.231503882	0.8190211	0.077830233	0.233559064	0.110736377	0.1965866	0.2415928	0.037798146	0.222365771	0.1525661	0.8337076	0.107337063	0.136279755	0.1346019
THUMPD3-AS1	0.9891985	2.009441	1.231789656	2.105757	1.460684	1.349659	1.38872	1.751674	3.047897	1.607603	2.025389	1.279922	1.262576	1.106323	1.558928	0.978448558	1.230193	1.038998083	0.9172163	0.9193361	0.641738132	1.203069	0.7474352	2.097041	0.783977	1.199142	0.8871762	1.633201	0.983114798	2.423106	1.063121	1.229706	1.002734	1.125357	0.6629557	2.332713945	0.5103382	0.875316216	1.156055333	0.892611669	2.422871	1.262972	1.202553298	0.806895396	1.096045	2.435489	1.262899657	1.05480168	0.9238196
ITGB2-AS1	0.06514362	0.1334037	0.347540274	0.08174757	0.1892117	1.259504	0.0278809	0.2802367	0.05703404	0.03195134	0.0417709	0.170903	0.200493	0.1050733	0.02825645	0.044181776	0.210386	0.2274251	0.1039982	0.2039841	0.013005713	0.2396099	0.2590753	0.4531317	0.1191077	0.297865	0.4783747	0.1416939	0.020082312	0.008244104	0.164304	0.1665818	0.07965644	0.04068087	0.3168115	0.208472621	0.5859349	0.034264882	0.070692012	0.091409745	0.1251848	0.049857	0.0624026	0.251734835	0.4981587	0.094382	0.243027312	0.309986444	0.0962954
AC073957.3	0.5150649	0.5367946	0.3505461	0.5219917	0.2433601	0.3249031	0.2997357	1.043683	0.4246027	0.1498469	0.5198864	0.2870125	0.4369899	0.2615515	0.7101633	0.363407203	0.5312884	0.308377305	0.2401162	0.250202	0.227557632	0.3280328	0.1889154	0.2193405	0.2527589	0.1486109	0.2945319	0.2820909	0.282549041	0.1754733	0.2667326	0.1021626	0.2183987	0.7426023	0.1363486	0.363505752	0.3344922	0.231774702	0.42659032	0.263814097	0.2425334	0.1384944	0.53128824	0.13622289	0.27462	0.7377289	0.272154568	0.360741845	0.3500652
AL513165.1	3.526284	4.11201	3.94901563	1.586129	2.637179	5.769576	3.104678	2.572667	3.674147	2.380946	3.206647	2.9829	4.651229	2.969431	5.045521	3.727168517	1.774813	3.374010509	2.368785	3.269534	2.907474309	3.679885	2.650567	2.3226	3.191688	3.528592	4.196985	2.169298	2.880039849	2.92098	3.091994	2.213319	3.225507	4.461382	2.953946	3.224232267	3.204763	4.697193701	3.144426963	2.878890351	2.816154	4.332107	3.527064059	2.123631586	3.635836	3.781975	5.296285522	3.880383936	1.499717
AC023421.1	0.1482915	34.59818	0.358431577	1.429158	1.157318	43.29331	0.1751701	0.4502995	47.63145	27.19498	1.409179	7.155646	0.5476771	41.14487	2.238418	0.07241356	0.1149403	0.074978011	0.2130653	0.4945272	0.097699496	0.7636194	1.069084	20.47851	0.09569436	83.29667	23.14696	0.6307618	0.041143426	34.84411	0.1985172	4.231906	0.1196765	14.27969	0.5769461	79.603084393	0.01758869	0.093599757	0.421322233	0.241376351	0.8105754	3.90871	0.161939117	1.017152113	65.09654	0.2255915	35.814198633	0.245837989	0.09105424
AC098487.1	0.6937708	0.8827033	0.854136277	0.8237221	1.253527	0.4826215	0.9181922	0.5266734	1.401703	0.7852556	1.498818	0.6083071	0.3695578	1.020027	0.6828738	0.564635973	0.5429104	0.944405495	0.3578294	0.5639893	0.27169091	0.2717907	0.2709444	0.7330317	0.3788223	0.3738135	0.8778432	0.9544232	0.394844173	0.9218853	0.6833598	0.9927991	0.5089982	0.6398707	0.4780972	0.888082157	0.9019965	0.52632172	0.410651144	0.479262276	1.116699	0.7964555	0.291392464	0.36089606	0.6465433	1.546393	0.647052052	0.516086301	0.2366615
AL049840.5	1.23469	1.535495	1.471651215	1.076419	0.6565119	1.350981	0.7564987	1.151083	1.4689	0.8286953	1.216716	0.7054485	0.8333365	1.320674	1.935513	0.740431612	0.6296085	0.813591187	0.5187146	0.4069667	0.389213511	0.8335113	0.5498708	0.869708	0.5311742	2.200054	0.6108163	0.9213665	0.360594187	0.789491	0.630387	0.3988149	0.7310401	1.785564	0.7984011	1.220036825	1.027686	0.341807624	0.846221568	0.729482679	0.8510171	1.233418	0.697193306	0.920761704	0.7593625	1.380871	1.292963637	0.758101053	0.4729058
SMIM25	0.1295962	0.2092517	0.486797724	0.3333873	0.3027696	0.1751259	0.2274108	0.1639708	0.09283341	0.1059396	0.09971845	0.2110301	0.1994296	0.1097418	0.07495089	0.184579239	0.2929781	0.483640293	0.1758593	0.2536277	0.045278558	0.2077827	0.7018245	0.2510386	0.1324143	1.059062	0.101512	0.2766645	0.339588542	0.21731	0.1508608	0.190553	0.1109275	0.1375813	0.3648887	0.062210067	0.3778769	0.017041571	0.198166274	0.284898057	0.1660278	0.2281258	0.074485943	1.043331852	0.2672449	0.07041105	0.035253503	0.303369026	0.147361
AL109614.1	0.5369814	0.4478222	0.123808366	0.3805261	0.4308065	0.5910138	0.3569021	1.055087	0.2413521	0.2478834	0.2916586	0.2057418	0.1944319	0.2139835	0.4110336	0.308492134	0.06120776	0.319417065	0.09076886	0.2670537	0.302700977	0.3574866	0.1282944	0.1668734	0.1630687	0.184379	0.3340174	0.4580345	0.408979406	0.1439078	0.2206204	0.07269567	0.3707922	0.4260714	0.2910639	0.566076969	0.2622562	0.099687092	0.411329657	0.070917091	0.2428008	0.232079	0.617264479	0.061031178	0.3582532	0.3203507	0.38298069	0.349101678	0.2586027
LINC00653	0.5417841	0.6177366	0.471903752	1.0878	0.6125098	0.9010752	0.6890115	0.7834159	1.626304	0.4808479	0.833757	0.3454207	0.7146226	0.5326447	0.8504844	0.447938329	0.4166025	0.708125662	0.3212592	0.4443182	0.309044126	0.6131627	0.2794301	0.4906663	0.3551697	0.3714655	0.4951059	0.7897796	0.22269314	0.7901216	0.340368	0.6003494	0.2018998	0.6831109	0.1320725	1.276970436	0.3570024	0.909199397	0.305417555	0.704724192	0.5214845	0.6713363	0.662327169	0.265856413	0.4610799	0.9718463	0.545403399	0.380178306	0.1994831
AC138028.4	0.3443255	0.3932421	0.571710574	0.3672748	0.3478623	0.5726694	0.1547367	0.7297232	0.2055417	0.17592	0.3532573	0.2803441	0.7947997	0.3193432	0.6534209	0.256881707	0.2919063	0.145079404	0.3023333	0.2358532	0.146079882	0.5114674	0.2112338	0.08337338	0.1296153	0.3936016	0.1601393	0.2011049	0.252101049	0.1906421	0.2755662	0.1045583	0.1263105	0.7633363	0.4700493	0.844798103	0.5019926	0.192431208	0.450081187	0.314053166	0.1102803	0.2503497	0.313345609	0.249483548	0.3846081	0.3845448	0.434875092	0.502113543	0.3719487
AC007098.1	0.09111885	0.06459122	0.133930392	0.1800909	0.07767123	0.1349702	0.1169942	0.2680435	0.0761495	0.0782102	0.1007858	0.06800516	0.1665095	0.1488072	0.2519615	0.083428273	0.07724714	0.115177066	0.07636978	0.02674878	0.061396589	0.07734262	0.08095688	0.03610324	0.04410011	0.1396171	0.0936769	0.1046016	0.136938211	0.05189103	0.1657343	0.02621298	0.07520747	0.3243407	0.134107	0.218698903	0.1215845	0.07189138	0.128094015	0.063929133	0.05836692	0.05753291	0.104741851	0.022006939	0.07633412	0.1732706	0.069048584	0.146861047	0.1087897
HID1-AS1	0.1786321	0.1227894	0.97598464	0.3912649	0.5414008	0.1012821	0.3836548	0.4684635	0.4653061	0.06371972	0.2124217	0.405467	0.2498987	0.3614652	0.3662822	0.317198047	0.1573377	0.234593778	0.2022159	0.2745901	0.233432594	0.606499	0.5276601	0.1201079	0.3982177	0.1895823	0.2480426	0.1255895	0.240297803	0.1602998	0.2646542	0.07474721	0.5003988	0.1460318	0.5486763	0.166300614	0.4237471	0.486876651	0.307591078	0.328132945	0.4576969	0.164057	0.149337462	0.407897948	0.08371897	0.3999751	0.181748646	0.314084424	0.3988511
AC003102.1	0.5986015	0.7709426	0.61879569	0.733014	0.4984204	0.754884	0.418923	1.448171	0.7539254	0.4387856	0.5871345	0.3641896	0.6377261	0.5665762	0.6790771	0.331925475	0.4078895	0.323091132	0.447363	0.4016571	0.37034607	0.6327975	0.3206086	0.7853831	0.2462037	0.629711	0.6646777	0.7122148	0.121671664	0.6193567	0.3828692	0.3229634	0.2895662	0.8577194	0.4310343	0.875723161	0.2340642	0.529377106	0.350425659	0.428287064	0.5112521	0.4108098	0.559551586	0.419422516	0.8206706	0.5622968	0.558291433	0.490729036	0.4218575
ADAMTS9-AS2	0.9754234	1.323218	1.092698992	1.344838	2.260232	1.433579	2.047104	1.244799	1.667497	1.445137	2.179817	1.245645	0.8307784	1.689609	2.302023	1.277926106	0.6454067	0.89357782	0.8466782	0.8767622	0.703695014	1.514024	0.767456	1.18338	1.114829	1.134466	1.801881	1.887674	0.924105706	2.255315	1.146126	1.472714	1.036534	1.810254	0.7120082	2.204411557	0.7401805	1.622933983	1.085402129	1.08264765	1.058161	1.89924	1.314794829	1.064324	1.066109	1.707533	1.322789785	1.245577442	0.6817107
SCAT2	0.3421296	0.1531735	0.23526397	0.488083	0.1910137	0.224612	0.09248113	0.3827546	0.2579758	0.0353276	0.2355424	0.1368346	0.6096168	0.1916909	0.1718326	0.234482003	0.1395703	0.260127794	0.120737	0.2537313	0.043140037	0.2853083	0.07313656	0.05707751	0.1626804	0.2943039	0.2327266	0.1392591	0.09991975	0.06836437	0.1257686	0.02762765	0.05284419	0.1619265	0.1290537	0.299652211	0	0.085242636	0.127901392	0.181924048	0.1537922	0.0661504	0.248387819	0.069583847	0.1299637	0.5217762	0.167942343	0.149258779	0.09828076
AC004923.4	0.1970029	0.05078146	0.257389607	0.1618137	0.1356998	0.178717	0.4231106	0.299108	0.2565795	0.1581137	0.1378044	0.233304	0.2480388	0.0693285	0.1553659	0.233212818	0.1388149	0.181103857	0.1715478	0.1345909	0.064359798	0.06080658	0.1636665	0.07569142	0.2080284	0.1254475	0.08416977	0.1904448	0.16563152	0.1087909	0.06254394	0.04121717	0.1576745	0.16105	0.07334582	0.298030277	0.1274525	0.141302069	0.233216679	0.100521858	0.2906236	0.1480328	0.123521683	0.242225231	0.1661918	0.1816332	0.116923323	0.164945425	0.0977488
PSPC1-AS2	0.563192	0.4324978	0.781814708	0.5830602	0.3200495	0.3073481	0.3254057	1.122306	0.3698111	0.1381159	0.4062665	0.3056944	0.5416687	0.54504	0.6412562	0.17188591	0.5456607	0.254247246	0.1685822	0.4629246	0.210823985	0.5577171	0.2501912	0.1859573	0.363435	0.3698367	0.703075	0.4763884	0.130214568	0.1870929	0.2048758	0.3780433	0.3098974	0.4220424	0.3243504	0.49563996	0.2504985	0.388806173	0.666720024	0.197568226	0.1202524	0.3232749	0.485545338	0.204032423	0.1451722	0.5609788	0.623753942	0.486281925	0.2401475
AC048341.2	0.862567	1.070031	1.79610385	1.217722	0.857811	1.109565	0.8860107	0.9003698	2.111094	0.502393	1.76297	0.9949075	0.5807218	0.5999881	1.1692	0.219379165	0.731252	0.623035206	0.3356538	0.3038574	0.226023922	0.7321558	0.3284442	2.193009	0.2435236	1.290202	0.5067329	0.3648106	0.299148742	1.41226	0.6903187	0.3308566	0.276867	1.737164	0.3311766	0.759106416	0.4795694	0.510414155	0.92539653	0.302589217	0.4834588	0.5198734	0.619704844	0.677060749	0.9171575	3.085228	0.452520815	0.744773947	0.3678022
AC093001.1	0	0.02270266	0.094148286	0	0	0	0	0	0.04588318	0	0	0	0.03696324	0.02324581	0	0	0	0	0	0	0	0	0	0.07613788	0	0.08412499	0	0	0	0	0	0	0.03524544	0	0.02459281	0	0	0.037902806	0	0	0.02051493	0	0	0	0	0	0	0	0
TMEM147-AS1	0.7681156	0.8418393	0.992887548	1.009013	1.176391	1.189163	0.8533425	1.269613	1.446449	0.6599659	1.255416	0.6179946	1.165251	0.9357885	0.9357254	0.673912569	0.7442052	0.613835211	0.7200984	0.4733636	0.414376083	0.7367579	0.4812427	0.4173037	0.5800449	0.2702884	0.8064812	1.053256	0.28213603	0.742497	0.6056126	0.7397035	0.5035913	0.9307689	0.5410217	0.990222783	0.2746083	0.717781942	0.54494311	0.504512563	0.6281141	0.5128222	0.958100165	0.568385034	1.187969	1.191795	0.833248407	0.6246506	0.5760772
AL031846.2	0.1694485	0.09541178	0.216678693	0.3583176	0.1256601	0.2473425	0.1703507	0.5857053	0.1480673	0.05658575	0.15535	0.1917772	0.1997283	0.1674762	0.2846146	0.129105625	0.1956114	0.171871415	0.1105084	0.1388576	0.095011496	0.1550504	0.1098244	0.03428382	0.1070208	0.09680523	0.1101361	0.1568372	0.153377224	0.1149773	0.1301025	0.03595508	0.1322544	0.502519	0.09966421	0.323054004	0.1710477	0.119469726	0.230473361	0.141650659	0.05850472	0.1092671	0.198926774	0.0417958	0.08921509	0.2193848	0.17485035	0.278919973	0.1770981
OIP5-AS1	13.64335	11.12134	10.786118799	9.045821	9.362731	16.79037	16.36023	9.547044	9.238479	10.74036	12.07457	14.38918	10.74344	13.75242	16.81869	12.140799262	8.69169	10.354011944	9.91843	8.724467	10.7936557	12.54744	8.428306	6.611857	11.30855	22.94052	15.09759	15.18512	11.339034818	9.982951	10.99486	12.05032	12.0662	13.38886	9.361308	11.784315327	8.51227	11.489493915	11.460713607	11.111487689	12.24295	11.65543	10.3745965	11.102145854	9.41332	13.67825	14.008363316	13.609150761	7.374402
AC095057.3	0.6405883	0.2919166	0.298909279	0.2928358	0.5720505	0.5279451	0.4347492	0.6947145	0.1529572	0.1907599	0.3960835	0.2731962	0.5104888	0.5867306	0.5457949	0.577211802	0.1773279	0.66099889	0.5697701	0.7414567	0.589213862	0.5825765	0.2903812	0.08460495	0.6053061	0.5341731	0.4166477	0.4976226	0.423169209	0.217147	0.4261133	0.3071397	0.4867649	0.9429383	0.4216276	0.190358146	0.2442198	0.50541442	0.785427305	0.74478269	0.3224054	0.3466893	0.460225918	0.243122472	0.2005058	0.977823	0.437419405	0.653195289	0.2029111
AC027796.4	0.3028607	0.05725019	0.672682678	0.3876556	0.4819053	0.207779	0.01555461	1.264535	0.2024845	0.103982	0.3146009	0.1808284	0.3495436	0.3224093	0.1576413	0.295785364	0.4108063	0.19688162	0.2175752	0.05690083	0.072558186	0.4284522	0.2152675	0.1439999	0.07817594	0.3005335	0.1601296	0.08783362	0.084028623	0.06899013	0.2996718	0.06970134	0.08887981	0.2950434	0.18605	0.310148741	0.1796099	0.119476235	0.250973556	0.067996021	0.1034666	0.1112598	0.191477452	0.175551925	0.2498159	0.3949141	0.070616489	0.139467585	0.289276
LINC-PINT	1.46274	1.986505	1.348117259	2.193851	2.900743	2.113443	1.647024	1.735748	3.928032	2.467181	2.830698	1.183779	0.8390286	3.168777	2.06744	0.835001319	1.630214	1.206871976	0.8872765	0.8371165	0.733882261	1.476305	1.1013	3.6888	0.7490866	1.331212	2.348915	2.088482	0.845832301	3.425532	0.8189585	2.091349	0.8258441	2.671159	0.7263024	3.212014397	0.6466911	1.244278168	1.020236687	0.845688274	1.972832	2.622171	0.859248561	1.019484267	3.167488	3.079086	1.861816628	1.071809163	1.071946
AC067817.2	0.239393	0.09697028	0.223409584	0.2574943	0.3109525	0.4692476	0.2810279	0.5711648	0.06532722	0.06709505	0.1578875	0.2598797	0.2631362	0.1985805	0.6526973	0.389667282	0.3976132	0.49404116	0.2948229	0.09637854	0.163865258	0.03870462	0.2778055	0.216806	0.0441381	0.2794747	0	0.1653027	0.126513378	0.2337108	0.07962097	0.07870668	0.100363	0.7175811	0.1750729	0.393997093	0.2028153	0.107929953	0.242913497	0.191952591	0.0292086	0.1884517	0.117936077	0.528621472	0.2468303	0.7432277	0.318960264	0.346470636	0.1866573
ZNF213-AS1	1.931116	1.909213	1.367094798	1.940686	2.583583	1.93008	2.124695	1.913773	3.499762	1.92207	2.166688	1.438518	1.635059	1.771131	2.078313	1.163955135	0.994215	1.768368756	1.071928	1.726782	1.025958578	1.655154	1.02145	2.458723	1.757157	1.018744	1.742059	2.36283	1.307710401	3.245555	1.265077	1.577521	1.274527	2.173724	1.20781	2.802959784	0.6996014	1.370621445	1.47305236	1.727889727	1.594115	2.126036	1.170288764	1.006958552	2.474309	3.043695	2.034686081	1.447406177	1.526974
AL021707.8	0.1446449	0.1367122	0.661438866	0.4356297	0.3287941	0.5412782	0.4457287	2.30594	0	0	0.5564889	0.47107	0.2225874	0.3499574	0.6274065	0.353164492	0.2802847	0.417910227	0.3463766	0.3396949	0.346534725	0.4092538	0.5140541	0.2292457	0.1866824	0.4221573	0.5948227	0.2097448	0.267544685	0.2196626	0.2525682	0.1109635	0.3183646	0.4335736	0.4442833	0.740628415	0.6004663	0.114122655	0.428085261	0.081186506	0.061769	0.1992645	0.332541069	0.279476106	0.2237081	0.7334805	0.404713516	0.399654653	0.4934178
AC019197.1	1.554211	4.315371	0.811097189	2.108369	3.996609	2.971178	2.161769	1.82496	2.102598	3.446556	2.622162	1.859285	2.845653	3.101978	2.784445	2.372170414	1.330933	1.068548904	1.754422	1.886018	1.255237311	2.461568	1.743562	1.51656	1.363788	2.564879	2.483092	3.426319	1.172710837	2.366963	2.132126	2.306923	1.770175	2.903472	1.302773	4.373551231	0.03133314	1.611840131	1.829487729	1.952284289	2.891739	1.70641	2.08012404	1.284558089	3.391119	2.876929	3.235823231	1.411155852	1.327698
AL354836.1	1.399296	1.065392	2.209097584	1.668155	1.678733	2.012108	1.257662	2.242571	1.187977	1.906445	1.196328	1.18148	1.614984	1.015647	1.601683	1.170473215	1.016804	2.498716544	1.210029	1.077147	0.768253747	1.187737	1.519517	1.41688	0.6019892	1.111743	1.027557	0.7702961	0.790847947	0.9887235	1.108555	0.9392793	1.368827	2.534114	1.372972	1.219018906	1.636639	1.288027497	1.127354049	1.112648544	0.9793244	0.7139581	1.429780105	1.088971875	1.743346	3.041013	1.359445179	1.664640858	1.378961
AC234582.1	0.5652189	0.576238	0.365088137	0.363408	0.8757849	0.35648	0.5936277	0.7521018	0.3336108	0.3737877	0.708562	0.399867	0.4886455	0.3318886	0.4297313	0.403156587	0.2830418	0.614682977	0.2798271	0.3102242	0.243438982	0.3593735	0.3353262	0.8656116	0.2868765	0.2150085	0.4626308	0.5709607	0.281923287	0.4629357	0.436177	0.4579641	0.2888807	0.4854298	0.2340802	0.528417406	0.05272809	0.370789106	0.405982586	0.335069643	0.3905318	0.4607753	0.386914087	0.208601287	0.5042019	0.6808879	0.408694623	0.350944345	0.2772989
AC012615.1	1.181879	1.425217	1.038312809	1.979197	3.072541	1.423408	1.47564	1.206605	3.629734	2.248769	1.936401	1.23878	0.9720847	1.774842	1.440717	1.127733883	0.8884313	1.530728915	1.005212	1.081532	0.890946381	0.9570678	0.7138415	2.346813	1.104574	0.5590415	2.047046	1.979739	0.791512106	3.024926	1.150459	1.055179	0.8970087	1.236886	0.7615064	1.747660701	0.4954689	1.463036622	0.989045023	0.983612955	2.305995	2.01182	0.94866364	0.708694606	2.195577	2.420897	1.463386746	0.975908053	0.9870634
AC093110.1	0.3961937	0.3036205	0.615569319	0.4192407	0.2758572	0.5609849	0.3189701	1.414427	0.3170431	0.2205831	0.3295711	0.4765963	0.64264	0.4456011	0.7245632	0.174296392	0.3319877	0.402187876	0.2051357	0.2816499	0.230882966	0.302967	0.2283298	0.2149642	0.1658393	0.8375519	0.3396925	0.538277	0.316897589	0.2520521	0.2742285	0.1150035	0.2356825	1.043155	0.2631192	0.781300061	0.3937177	0.270348813	0.367613023	0.252426976	0.2743623	0.3245303	0.652369707	0.310340579	0.3422588	0.5895311	0.569251171	0.562135611	0.336051
AL133243.2	0.8899546	1.882934	0.800057146	0.5286813	0.9032202	0.8554934	0.7631833	0.5578395	1.333485	1.361562	1.350713	0.8331633	0.5025723	1.619821	0.9491217	0.757528032	0.3164226	0.766662886	0.500526	0.4985404	0.430335843	0.5821452	0.5471706	0.7936626	0.5374174	1.591801	0.8729693	1.002401	0.513467931	0.6819567	0.389681	0.9332641	0.5750595	0.8688189	0.5768009	1.076504087	1.423561	0.798788181	0.773247159	0.540759225	1.331901	0.71986	0.441114395	0.646794948	0.9849503	1.182929	1.180310392	0.797090373	0.3119399
AC096733.3	0.9209442	1.525508	1.376901791	0.8149306	2.086215	2.285677	2.116252	0.7639991	4.044336	2.095517	2.096654	1.649083	1.811676	2.122489	2.256773	1.066333822	0.5519236	0.960084291	1.536928	1.765926	1.705950181	2.299454	2.275155	3.200067	1.249862	0.7647891	3.513892	2.294553	0.333663153	3.035054	1.602558	1.777168	1.546375	2.803221	2.021903	2.126849444	0.3828757	2.322158612	1.877003395	1.278949546	1.646095	2.642042	1.22233891	1.13735147	2.182999	1.293024	2.213730671	1.311635609	1.282532
AL390719.2	0.965472	1.12798	1.208856355	1.110591	1.036351	1.17085	0.5096301	1.974851	0.7684387	0.3551551	1.300053	0.5968319	0.5984149	0.7007658	0.6630676	0.654803466	0.9354183	2.072720404	0.5523075	0.428284	0.289130037	0.8043267	0.3131645	0.8500906	0.2769028	0.6105241	0.6617177	0.4666661	0.272830523	1.140376	0.8116983	0.1543034	0.5115767	1.82885	0.3706862	1.218716439	0.01590467	0.888699823	1.047702894	0.496742967	0.3321257	0.3325113	0.524080682	0.310906549	0.8986853	1.826217	0.762887027	0.741001029	0.6952841
AC005104.1	0.2994347	0.1132051	0.586829246	0.4058156	0.09075311	0.3361558	0.1845438	1.136573	0.2287931	0.05874612	0.460803	0.1300239	0.8294149	0.231827	0.3636687	0.389919168	0.4061592	0.25953927	0.2294549	0.2812858	0.179343481	0.3388844	0.1520231	0.09491396	0.0772916	0.3495692	0.2462728	0.3763068	0.166156145	0.09094627	0.1742835	0.02297095	0.08787438	0.6731672	0.2146029	0.229980204	0.3551562	0.094499755	0.389925625	0.13445367	0.3068885	0.02750031	0.30978232	0.231421391	0.1234949	0.6507446	0.167562383	0.52398161	0.367719
MMP25-AS1	0.2644852	0.1808799	0.935532622	0.3885633	0.3649587	0.4237887	0.284926	0.5190973	0.2300197	0.1919485	0.340837	0.331471	0.4334758	0.2372319	0.3227143	0.241505987	0.3250028	0.382077226	0.2265658	0.3009735	0.144244024	0.5013176	0.2991261	0.2112934	0.2802966	0.1932939	0.2880165	0.2473659	0.119319279	0.2269519	0.3028766	0.1831033	0.2113982	0.3673929	0.4865462	0.305531783	0.5687462	0.230729865	0.280011578	0.234141619	0.2001797	0.209333	0.306499673	0.419622816	0.3015243	0.4828867	0.208570475	0.400044244	0.34035
C6orf99	0.7395583	0.611624	0.342214587	0.649641	0.8172006	0.3267203	1.218619	0.655005	0.7063553	0.8312679	0.8180192	0.5686841	0.5216162	0.7306328	1.042561	0.52666323	0.9852383	0.868051598	0.7231569	0.5355236	0.442951256	0.5056833	0.2033818	1.367468	0.6562138	0.05396143	0.8508349	0.7596227	0.370482425	0.8774356	0.7353585	1.087417	0.6556309	0.5080231	0.4732471	0.453624127	0.1096478	0.680750272	0.346554704	0.899383922	0.9869378	0.6226146	0.796995258	0.327465309	0.4130396	0.8259432	0.344878106	0.624373161	1.072193
AC009065.3	0.1915342	0.7965316	0.175171219	0.2018964	0.6675804	0.4061545	0.1573919	0.5816097	1.317133	0.2818283	0.5452947	0.3326804	0.3831659	0.4634023	0.3655483	0.18705963	0.371144	0.332029978	0.128425	0.1079551	0.137661045	0.1950915	0.1555872	0.566645	0.1730392	0.3801248	0.4275788	0.1666424	0.177137038	0.9016974	0.1783694	0.6171242	0.1405227	0.401887	0.09805095	0.809090991	0.4997886	0.151117553	0.15871989	0.107504563	0.2780946	0.299041	0.19815309	0.333065953	1.619374	0.4162506	0.196499833	0.264604926	0.07840415
AC090198.1	1.197052	1.142026	1.563980925	1.117099	0.6131904	1.89976	1.04486	1.339641	1.100368	0.8324487	0.8518888	1.171374	0.8042918	1.642526	1.828271	1.051995292	0.9256536	1.266507554	1.071252	0.8077381	0.976146384	1.113066	0.8160316	0.463164	0.870392	2.033884	0.9904692	0.9018579	1.351356277	0.6827728	1.216832	1.095076	0.9318416	1.642471	1.041472	1.582680467	3.406212	1.152856883	1.270731561	1.141885619	1.329568	1.114866	1.434162791	1.368186847	1.002459	1.37606	1.509555635	1.65114223	1.119587
AC011445.2	1.989077	0.7953805	0.299859568	1.036824	1.970864	1.335987	1.100151	0.813077	0.9498879	1.125684	1.000715	0.8304992	1.059542	0.4442234	1.592815	0.871683458	0.4447292	1.989300994	0.8060764	0.7186608	0.458207043	0.9524021	0.3107247	1.212485	0.88863	0.08931189	1.438184	0.7395624	0.990533936	2.439778	1.246782	0.880332	1.122557	1.03193	0.391637	0.489649567	0.9073933	1.327912741	0.362264059	1.631707981	1.306789	0.702609	0	0.147815397	1.025436	0.9975577	0.570809814	0.422756079	0.9394902
AL031670.1	0.3363157	0.1495864	0.413558189	0.3872806	0.1498986	0.4195108	0.3251355	0.5106255	0.1511607	0.232877	0.2892245	0.1932866	0.487097	0.7466804	0.6006784	0.322018446	0.4216839	0.085737188	0.0378995	0.1672578	0.071094008	0.2238967	0.1607036	0.04180565	0.127664	0.57739	0.4648839	0.458993	0.219554607	0.1351959	0.04605877	0.03035325	0.1451438	0.7412553	0.1012753	1.063615471	0.351971	0.249739263	0.117099556	0.177663744	0.1013787	0.2907058	0.181928298	0.152897242	0.1631832	0.4299389	0.276765969	0.218645147	0.1079766
AC002310.1	0.9707125	0.9174758	0.870747106	1.069045	1.218536	0.7680699	1.123593	0.5279374	0.961726	0.7106126	1.304322	0.8493184	1.215093	1.016543	0.7792616	1.049441723	1.108943	1.182534973	1.047775	0.8438266	0.902469745	1.033013	1.007729	0.5051688	0.8694988	0.3551944	1.055416	1.064452	1.031738413	0.7700814	1.087826	0.7002181	0.7865888	0.8142854	1.016113	0.806755952	0.2405809	0.823032348	0.977637079	0.927045914	0.9837398	1.13102	0.949298275	0.769821293	0.9112399	1.238469	1.1620838	0.68720038	0.8599567
AC007406.5	3.782625	5.820511	4.898463027	1.672364	2.752224	4.546481	3.400826	3.315295	2.92294	2.891458	3.970697	3.22252	2.910453	5.014282	4.896858	3.608628098	1.731311	3.992756495	2.963389	3.145467	3.230807742	5.155126	3.484772	2.139506	3.389346	7.018731	4.645488	4.576935	3.073556722	2.326933	3.829794	3.846671	3.596114	4.774404	4.304573	3.543363762	3.674399	3.234783251	4.290143546	3.472912854	4.53932	3.531508	3.652260801	3.726906443	2.384855	4.095161	4.918035233	4.310533889	1.481187
AC008870.2	0.2197219	0.09772786	0.303959211	0.2724812	0.1371046	0.1612206	0.0663805	0.3728493	0.03703364	0	0.2187914	0.1122472	0.4176773	0.1876236	0.3027359	0.168304953	0.1252249	0.093356411	0.0866618	0.07284862	0.046447159	0.1755315	0.05249548	0.08193744	0.1501299	0.04526647	0.07592952	0.08746193	0.143439485	0.0392561	0.1805468	0.02974559	0.1137905	0.3680506	0.06616524	0.281261597	0.1992898	0.1223698	0.198909148	0.116071333	0.03311639	0.0237405	0.104000271	0.099890874	0.07995815	0.131081	0.096435642	0.261883079	0.1587225
AC016957.2	0.4057905	0.2802761	0.754481563	0.4465461	0.2601661	0.2920221	0.08015758	0.4739296	0.01490662	0.1224801	0.1441096	0.2880304	0.2882086	0.2416687	0.1353955	0.355663298	0.1814579	0.653847162	0.2690954	0.2345817	0.149565695	0.4239251	0.3961923	0.1319244	0.1812889	0.273307	0.1100262	0.1056144	0.115473296	0.1422108	0.3088599	0.07183841	0.1832098	0.2573065	0.3195906	0.059935879	0.2776752	0.246278842	0.351050107	0.245282816	0.1066389	0.1720066	0.251170466	0.241245884	0.08046103	0.2487359	0.174675881	0.402482399	0.2768493
AL049840.2	0.8578249	0.4009348	1.170036089	0.9510782	0.6428345	0.9994756	0.4163627	2.175486	0.3061166	0.0739766	0.7688583	0.6140015	1.015436	0.5564921	1.431104	0.583073571	0.6575911	0.476623042	0.361179	0.5401729	0.44038788	0.917498	0.5934531	0.2191223	0.3406556	0.4071833	0.4873334	0.5012063	0.435903467	0.4366263	0.5925638	0.07231597	0.3872982	1.525846	0.3281494	0.95328214	0.5590422	0.282624267	1.082470295	0.338624058	0.3059413	0.3549577	0.975240636	0.6192665	0.3304633	1.02432	0.729723835	0.772694129	0.7846186
AC006435.2	0.2252312	0.07095961	0.378347932	0.6137295	0.3575702	0.2943255	0.2203359	1.156173	0.09219396	0.05260491	0.1733052	0.08150198	0.4951396	0.186833	0.1953909	0.19203677	0.1870458	0.247901366	0.226015	0.1209027	0.141323825	0.2791814	0.1633571	0.07932571	0.08305402	0.05008414	0.07560956	0.1866286	0.0793528	0.03257557	0.1248514	0	0.1259011	0.2571928	0.08784856	0.26085545	0.1908173	0.152317676	0.292027693	0.132437955	0.0549614	0.06895134	0.345206734	0.041445808	0.08846802	0.6060257	0.140042683	0.276584339	0.3365957
AC130469.1	0.03411086	0.06448024	0.133700271	0.3595629	0.05169185	0.1276468	0.07007591	0.1553707	0	0	0.07874031	0	0.05249161	0	0.0295916	0	0.1982942	0	0	0.03204338	0.081721462	0.03860487	0.03463619	0	0	0.03982205	0.04007826	0.03297534	0	0	0	0	0	0.1022474	0.1746217	0	0.08091703	0.053825891	0.040381239	0	0	0.03132767	0	0	0	0.09884163	0.06362764	0.062832304	0
AC124312.2	1.828725	1.992092	1.457865255	1.960333	1.456088	4.562202	3.024588	2.77654	2.486718	1.155386	2.909642	2.927364	2.28947	3.77954	4.624882	4.843398752	1.321342	1.343282872	2.256396	2.067286	3.304456131	3.437732	1.919835	1.670219	3.720314	3.256642	2.658493	3.835333	4.414487309	2.118175	2.4896	1.80712	3.365568	4.41316	2.062744	4.04700527	0.7720281	2.983492263	3.999539439	2.818331559	2.329574	2.476573	4.952486641	2.395509479	1.533998	1.347209	4.654205429	2.540661726	2.030062
AC012181.1	0.4922895	0.3042286	0.470023081	1.283051	0.4590887	0.7793942	0.33063	1.523626	0.1627573	0.2971764	0.2622424	0.3083184	0.5244655	0.4947466	0.6406009	0.493116659	0.7704822	0.410287401	0.435275	0.177866	0.385575655	0.2357161	0.403742	0.1000285	0.4643025	0.5084006	0.378192	0.4392937	0.770482764	0.2156558	0.374697	0.2033537	0.250046	0.5107981	0.3683293	0.896780222	0.5389838	0.268898444	0.560369119	0.340077381	0.1455416	0.2782291	0.652950812	0.256086475	0.3123592	0.5486488	0.406160989	0.767291194	0.3100273
AC063965.2	0.1060923	0.07520541	0.207918659	0.1997	0.160773	0.09925242	0.08173182	0.2818884	0.2026584	0.05203564	0.1428582	0.05758571	0.2448907	0.2053457	0.04601819	0.388551716	0.1027898	0.153261666	0.1016223	0.04983099	0.063542941	0.06003482	0.02693155	0.05604806	0.1369254	0.4334938	0.03116306	0.1538408	0	0.0201394	0	0.02034702	0.03891831	0	0.1629336	0.271613226	0.06291745	0.083705194	0.251189107	0.029773809	0.1132638	0.02435899	0.213419394	0.153739862	0.1640825	0.1152822	0.049473997	0.146566737	0.07238112
AP001363.2	0.3723405	1.119746	0.48647294	0.5606921	1.641448	0.8444494	0.869228	0.5139288	1.584143	1.128947	0.9897247	0.5511881	0.4687997	0.5568887	0.9396656	0.330583642	0.2623637	0.880176655	0.2918068	0.3497728	0.162188887	0.459704	0.4811862	0.7152936	0.4805521	0.2766156	1.670372	0.9816698	0.062609562	0.7196618	0.5122418	0.7011135	0.4470132	0.8624345	0.4851892	0.736603261	0.3211847	0.908019384	0.280499856	0.303982211	0.7516545	0.6839207	0.155639426	0.392410184	0.7678164	1.81454	0.568255038	0.249400858	0.3694955
AL035461.3	1.136595	0.787791	1.253992877	1.141034	1.531026	1.386251	1.323151	0.9203641	1.133814	1.808685	0.9522969	0.8225745	1.282638	1.124405	1.270857	0.740027887	0.4894285	1.350033467	0.8709653	0.6168962	0.726135741	0.9718996	0.4872863	1.200915	1.108338	0.6487043	0.9793169	0.7569224	0.887645869	1.764427	0.9408646	1.685735	0.704169	2.876976	0.59478	0.840627386	0.5092832	0.557981377	1.076422023	0.76553917	0.9275959	0.9742666	0.987151972	0.488016483	2.057346	3.513028	1.578305475	1.907512001	0.413567
AC010776.3	0.2185026	0	0.081565574	0.0940097	0.1892117	0	0	0.2843578	0	0	0	0.1016578	0.3842782	0	0.0270791	0.101618085	0.1209719	0.090185815	0.2989949	0.1466136	0.149565695	0.3179439	0.1267815	0	0.282005	0	0	0.06035109	0.346419887	0.0237018	0.1816823	0	0.2290123	0.046783	0	0	0	0.443301916	0.295621143	0.140161609	0.02665973	0	0.466459436	0	0	0.2713482	0	0.114994971	0.2555532
AD001527.1	0.1396835	0.03300572	0.182500283	0.2103436	0.2645968	0.130678	0.2152199	0.5832211	0	0.06851131	0.3493106	0.1895466	0.1074762	0.1013861	0.1817658	0.056841778	0.06766768	0.252234735	0.03344956	0	0.041831039	0.1185648	0	0.1106912	0.04506977	0.0407677	0	0.06751678	0	0.13258	0.08130162	0.02678935	0.05124074	0.1570131	0.07150734	0.402313654	0.1242578	0.055104079	0.165360639	0.117602617	0.02982514	0.0320716	0	0.067472464	0.1440231	0.1011888	0.162846467	0.192973091	0.1905973
AL121832.2	1.208586	1.629188	1.242531864	2.595681	3.783101	1.458129	1.4653	1.353679	3.02774	1.496531	1.981867	1.09693	1.76837	1.840734	1.632854	1.096501732	2.034791	2.804940872	1.138687	2.065935	1.400275236	2.018087	0.8047211	1.88407	1.815543	0.2081716	2.700363	2.164327	0.476413777	3.32478	1.660598	1.231147	1.715261	1.87076	0.8114156	1.21738024	0.5639966	2.376074676	1.360388312	1.156543098	1.573723	1.401116	0.865453068	0.535941455	2.124557	2.927961	1.0532851	1.076614594	2.027592
AC108134.4	0.48207	0.7870005	0.629837482	1.187884	0.9297686	1.09331	0.9453286	0.7319231	0.7115691	0.4728868	1.079072	0.6184744	0.3371977	0.5937688	0.7603668	0.285338199	1.019048	0.886329471	0.5037371	0.5763564	0.629958822	0.7935729	0.5784932	0.4167414	0.6787329	0.3581348	0.6178953	0.6778506	0.405303621	0.5657039	0.969293	0.2689579	0.5144434	0.3940926	0.2243484	0.673187086	0.1559394	0.553230353	0.31128319	0.787132745	0.3742956	0.3622391	0.503766686	0.423378538	1.039279	0.7619315	0.408733848	0.565074626	0.8969747
SH3BP5-AS1	0.4709476	0.3425674	1.10694714	0.8656173	0.4477977	0.5557708	0.4244647	2.218715	0.4057056	0.2400465	0.5932969	0.6215199	0.7069565	0.6791847	0.7850625	0.837972543	0.6307506	0.476900956	0.5572476	0.5052939	0.492238886	0.6557912	0.7055802	0.1780623	0.3515804	0.8651242	0.4855251	0.4195627	0.597810469	0.3277984	0.6100316	0.1381383	0.748626	0.8269322	0.5814508	1.093405503	0.3422707	0.586498479	0.934664021	0.425007747	0.303641	0.2099003	0.95268405	0.512957845	0.4498744	0.9231425	0.583491987	1.054591941	0.6237048
LINC00174	0.816163	0.6446878	0.952637205	1.147563	0.6914784	0.7804141	0.6837227	1.51772	0.4313198	0.2376467	0.8958512	0.6996147	0.7854244	0.4620781	1.063068	0.673818018	0.7383437	0.971769391	0.5339506	0.4838795	0.385994851	0.6787925	0.4657143	0.3255558	0.4826639	0.3075364	0.6107394	0.9231453	0.530762631	0.3518329	0.5010518	0.1786321	0.5452991	1.131572	0.4166094	0.617217767	0.5579493	0.668064733	0.662691504	0.499022157	0.3495377	0.3305022	0.735408045	0.440819296	0.3661942	1.134773	0.563772328	0.790679835	0.564848
PCAT19	1.407328	0.7278763	1.625011367	1.134022	2.628405	1.479178	1.785095	1.158907	2.336794	1.584421	2.663925	1.435284	1.253257	1.840142	1.948078	1.663983061	1.564911	1.644149646	1.230529	1.338034	0.836782326	2.194355	2.186753	1.800205	1.033507	2.100439	1.625502	1.620716	1.184939155	1.873296	1.074975	1.618128	1.350017	1.465739	2.016548	2.04576194	1.8713	0.731278227	1.496601062	0.967779102	2.092528	3.041914	0.814742744	1.804002433	1.67591	2.08341	1.493709641	1.283597316	1.385584
AC007996.1	4.715061	8.092601	3.31004146	1.448303	2.97896	2.077522	3.696262	2.436143	5.242735	4.823138	3.382549	2.933626	2.252543	3.032981	4.049674	2.619376346	1.790951	3.863188211	1.447046	1.978852	1.792773632	3.111489	1.371991	1.834128	1.992129	2.623541	2.331728	3.233757	2.230218734	1.827517	2.823553	4.599696	1.989525	3.438426	2.38253	2.426273485	0.3895262	3.116749982	2.693704881	2.454244184	4.347587	3.546146	2.534726815	2.003341395	4.106918	4.880485	3.968731775	2.104314213	1.229119
AL031429.2	14.4382	12.64409	2.104869399	4.821293	12.82499	3.434072	10.45265	5.851899	9.933461	8.921988	20.79116	10.62629	11.79953	9.552057	8.704033	8.929239067	4.030658	15.230702806	6.485195	7.566978	8.20790724	6.323822	3.975744	12.4757	7.395818	1.380825	7.260032	16.52039	8.298419903	15.31436	7.66772	7.477984	6.762672	7.182524	5.533004	5.351439716	5.442263	11.455874759	6.566524485	8.355705171	11.04247	7.004655	6.962226374	1.654894722	7.296192	21.00712	5.496683024	4.714262249	4.75825
AL391095.3	0.07002652	0	0	0.05272502	0	0	0	0.1063207	0	0	0	0	0	0	0	0.170976461	0	0	0.06707611	0	0.209708514	0.03962616	0	0.07398936	0	0.04087555	0	0.0338477	0	0	0.2445501	0	0.05137629	0	0.07169651	0	0.1661154	0	0.290146677	0.117913735	0	0.03215644	0	0	0	0	0	0	0.04777537
AC127024.4	0.2148541	0.08122835	0.280712691	0.9059117	0.2604732	0.6432072	0.1765549	0.7829071	0	0.04215225	0.2314488	0.279889	0.7935095	0.3742726	0.3727773	0.349724578	0.416332	0.248303804	0.08232068	0.1614653	0.102947816	0.2431605	0.1745304	0.09080513	0.1663777	0.1504963	0.0504882	0.1661614	0.158963238	0.09788535	0.1000432	0	0	0.901636	0.1319868	0.440048701	0.2548361	0.135613285	0.152609616	0.144712311	0.07340083	0	0.39516244	0.166052362	0.04430582	0.6225739	0.280540051	0.474914296	0.4104339
AC005288.1	11.4806	15.08373	12.908605744	6.118064	7.672753	14.57014	11.41325	7.944383	10.42132	10.29574	11.20212	10.17429	10.08864	14.26801	13.71109	9.769515433	4.622253	10.24888386	8.048665	8.659612	8.350983198	12.10487	9.625961	7.17086	8.957827	16.09774	13.10932	12.7498	9.080497732	9.103034	10.74883	12.67965	9.326231	14.85393	9.942389	12.174510176	8.451314	9.640843021	10.603174143	10.849160458	12.23694	11.71699	10.08353458	11.418223786	9.219113	12.73149	16.176069798	11.452429395	5.585719
H19	8.165886	2.178588	6.996334063	5.940215	9.683887	11.61181	1.410002	3.15112	25.88123	13.16672	3.110999	6.148839	4.924066	17.00689	10.35167	1.014238416	2.033528	3.999844671	3.029109	3.322757	4.136060615	6.00208	7.535266	4.623379	2.454891	9.784694	14.04212	5.099656	10.667361755	7.178767	8.709534	2.760222	17.33042	9.654687	7.597952	32.462431641	0.4445424	3.33411861	2.79526795	9.313974594	4.589513	6.746638	6.090886971	4.037217842	28.71255	5.647373	14.244483133	1.540403432	3.260225
KLF3-AS1	0.2712767	0.4868992	0.476153817	0.6767142	0.5605837	0.8715924	0.6164068	0.5034055	0.5469836	0.52953	0.9382541	0.3063906	0.3162538	0.6550072	0.9603606	0.526310148	0.3185845	0.380012778	0.2913436	0.2239454	0.301980261	0.4062543	0.2504132	0.3619045	0.2510937	0.5214298	0.6986396	0.6966739	0.339582338	0.6991	0.3508763	0.5003007	0.2693905	0.7104817	0.2048026	0.568236801	0.1917549	0.363207754	0.334119217	0.353741204	0.5055083	0.6543137	0.497675594	0.497675774	0.3588129	0.873408	0.587798201	0.391173369	0.1719913
AC008105.3	0.04626382	0.02690867	0.144137928	0.08038474	0.09168041	0.04439093	0.01096644	0.1026614	0.01699491	0.02094578	0.04655114	0.03090645	0.3066786	0	0.01234906	0.046341563	0.06895953	0.066833049	0.03067934	0.05683198	0.012788892	0.05235895	0.05058989	0.007520296	0.02755812	0.0789374	0.00418133	0.01720144	0.006582506	0.008106665	0.02899882	0.005460157	0.01566569	0.01066738	0.1129524	0.013666476	0.1815031	0.005615608	0.04634233	0.003994926	0.02431563	0.01307355	0.032726548	0.068760591	0.03669317	0.04640427	0.003319108	0.124549541	0.0388472
LINC02585	0.2025767	0.4467559	0.441119943	0.2033679	0.7163013	0.3369181	0.6242476	0.5126178	0	0.1324785	0.1558737	0.1466085	0.5195598	0	0.05857928	0.219826878	0.3925416	0.097547923	0.1940416	0.5074625	0.08088757	0.3821094	0.4799586	0.07134689	0.1743004	0.3153256	0.0793386	0.1305554	0.499598749	0.05127328	0.4716324	0	0.1981657	0.101204	0.2074078	0	0.08009135	0.106553295	0.479630221	0.303206746	0.1153442	0.496128	0.155242387	0	0.2088703	0.3913322	0.125956757	0.310955789	0.2764146
AC135178.4	1.015186	0.6929794	0.51580957	0.7077435	0.8119439	0.5159058	0.8303597	0.784946	0.8439181	0.4887026	0.8317691	0.9285901	0.5786007	0.3911669	0.8480682	0.48961441	0.382505	0.692534827	0.4231797	0.3002246	0.394097109	0.5425519	0.3149729	0.4072042	0.4852683	0.4938161	0.4417718	0.7542171	0.486824918	0.528173	0.3501513	0.3533416	0.5241258	1.000252	0.3657133	0.589596502	0.2564288	0.489479199	0.600900362	0.411525634	0.6262008	0.3453164	0.572676817	0.326915587	0.5912057	1.171217	0.69258325	0.519437511	0.3719557
AC099850.4	0.4123057	0.428663	3.070524614	0.4346118	0.6248111	1.080027	0.3388094	0.4382004	0.2756564	0.2022257	0.475876	0.5371079	4.758585	0.5586236	0.3219123	0.335561278	0.3994712	0.059561972	0.3554407	0.3098525	0.246946475	0.7932639	0.6279833	0.2178192	0.7449851	6.112995	0.2422175	0.3188643	0.381313687	0.1252282	0.1919833	0.2530383	0.4839935	0.3089718	0.6754214	0.105556854	2.689672	0.390363474	0.390477771	0.55540675	0.2112846	0.4165311	0.568738465	0.876301248	0.2125575	0.2389442	0.384540879	0.607574676	0.3375531
AC090559.1	1.771803	1.43861	1.662384088	1.683221	1.045169	1.987605	1.490168	1.33603	2.032979	1.656398	1.308424	2.271971	0.8783501	2.842484	2.145696	1.006502938	1.244283	0.773021276	1.344053	0.9941797	1.025593338	1.453458	1.678346	2.588232	1.504026	1.929634	1.578788	2.391053	1.517649031	1.616237	1.176609	1.842712	0.820082	1.301013	1.448811	1.583068284	3.737596	1.013261523	0.929095019	1.121292873	1.371072	1.976711	1.079862139	3.032805397	2.047542	1.171535	2.096110566	2.935109737	0.9410847
LINC01230	1.276562	3.184302	2.38429935	2.285648	4.799718	2.084827	1.117498	1.811646	7.152096	1.200606	3.922278	1.590583	2.112957	1.40099	4.973938	1.292439231	1.113567	0.779478066	1.752227	0.993143	2.075676386	2.110024	1.069049	8.936404	0.9681561	1.372508	3.211096	13.66803	0.916897009	4.35692	1.317507	2.672062	1.51268	2.978357	1.66632	1.285942783	0.00520315	2.339722471	2.217501517	2.083051451	2.139353	1.160318	1.295967769	0.728935193	7.481207	3.184227	4.275515918	1.482775725	1.915449
HSD11B1-AS1	1.581542	0.8129647	1.341300557	4.846722	2.27054	1.488231	2.935549	2.654006	1.060027	1.714722	0.7685846	1.506041	1.964088	1.342604	1.660852	2.348506855	4.892643	2.364872495	4.119485	2.450076	2.758656155	2.103925	1.239642	1.377877	2.614141	0.6154469	1.499616	2.092171	1.693608339	1.474779	2.42243	1.724122	3.379203	1.247547	2.159012	1.66932521	0.4278255	2.977237562	2.627743489	3.239290521	1.895803	1.528948	1.849890415	0.536101964	1.144335	1.52759	0.983360513	1.993246165	2.80162
AL353804.1	0.5282267	1.19267	0.996872386	1.10477	0.8004787	0.9517375	1.477032	0.6683354	0.7847957	1.266624	1.038697	1.242434	0.9031815	1.704005	0.9928604	0.573207114	0.5117837	1.187013305	0.56219	0.5237778	0.632752431	0.7638799	0.8939363	1.581338	0.8332412	1.610188	0.8964734	1.134761	0.434241041	0.9581623	1.127316	0.8779896	0.4736644	1.319467	0.6009153	2.554429047	1.044207	1.481823208	1.00747161	0.988279195	1.052675	1.158915	0.640934201	0.680409677	0.9379865	0.9778965	1.970622794	1.216243929	0.5605926
AC010245.2	0.4876654	0.2251007	0.711235034	0.3757166	0.4640307	0.6083002	0.3611281	0.6198853	0.2058059	0.3671255	0.3752366	0.4801523	0.4537578	0.5926785	0.5903105	0.369203668	0.2637126	0.425967622	0.3476232	0.3515711	0.326045526	0.4749027	0.1957672	0.08387997	0.4537487	1.059192	0.2931517	0.230234	0.293680156	0.2325092	0.4884716	0.3306085	0.4659526	0.7818815	0.4992953	0.333901564	0.5246086	0.37581265	0.57730984	0.343738239	0.2421535	0.3228871	0.417172344	0.284864463	0.327415	0.6572502	0.486557894	0.522256509	0.2630716
AC097376.3	0.5258064	0.5944763	0.715242103	0.5312009	0.8775007	0.5230405	0.7793808	0.4522173	0.9916859	0.6267828	0.8373359	0.6249939	0.560764	0.6070885	0.6668935	0.620235704	0.4320557	0.579302701	0.4654006	0.426724	0.426546169	0.6365095	0.3227079	0.6487418	0.5390297	0.5963595	0.5728259	0.683635	0.544759863	0.9438048	0.5229818	0.4799584	0.4223914	0.6833118	0.4446464	0.732713729	0.2644605	0.614402857	0.533820275	0.545421439	0.7517817	0.5776517	0.531735428	0.475819138	0.6073362	1.111366	0.671969958	0.514918392	0.4132203
AC024060.2	2.705944	1.519332	2.310254083	2.097901	2.842005	2.239073	1.651181	2.277932	1.484144	1.419183	1.731649	1.454214	2.473693	2.333522	2.789038	1.657156464	1.609368	2.902741835	1.488438	1.484893	1.026977405	2.092165	1.088165	0.6793841	1.383113	2.814952	1.605402	1.553979	1.238883538	1.485057	0.9044394	1.377048	0.7862445	2.248615	2.167005	2.263489373	0.8579826	1.691048246	1.902986302	1.413532665	1.533097	1.402516	1.663041927	1.656489955	1.795551	3.920451	2.098939326	1.801277502	0.7676941
AC005785.1	0.1177369	0.1309175	0.217166741	0.2294407	0.09445732	0.09502817	0.0640254	0.4416399	0.07276242	0.08152523	0.1065803	0.06014709	0.117234	0.07372729	0.1562114	0.056365866	0.2415641	0.210103219	0.05970511	0.09758895	0.049776966	0.1332484	0.07735597	0.09512918	0.04469242	0.06468218	0.1301967	0.08034179	0.076861346	0.1156936	0.06449673	0.07438214	0.07113641	0.2491176	0.03545432	0.177309001	0.2710784	0.087428345	0.131180915	0.069970788	0.07098102	0.06996677	0.079611481	0.040144527	0.2285077	0.3010247	0.051674567	0.102057285	0.05670044
FMR1-IT1	0.6173767	0.3282288	0.201654831	0.8715768	0.4677886	0.0962623	0.3170782	1.054528	0.1105611	0	0.534424	0.1675526	0.237513	0.1120272	0.4351604	0.314038397	0.2243095	0.557416702	0.1848015	0.108742	0.138664405	0.2183482	0	0	0.2988008	0.5856048	0	0.1865077	0.1427425	0.05859803	0.1796695	0.02960106	0.1132375	0.4626471	0.07901248	0.691505102	0.2745989	0.42621318	0.548148824	0.216576247	0.1977328	0.1417509	0.399194709	0.223662365	0.07956963	0.7267597	0.107962935	0.390915849	0.4212033
LINC01023	3.39982	7.201378	2.141657559	5.256781	9.890216	4.543757	3.461043	4.055794	10.17644	6.967883	6.236377	4.053255	4.110719	5.699169	5.319429	2.865816454	3.764558	8.507252797	2.994887	4.334382	2.109013518	3.435479	2.681604	7.922123	4.740492	1.488395	7.561187	7.600361	1.122951317	9.980414	3.816328	4.354682	4.276016	4.868007	2.206641	8.781797593	3.852467	4.885810724	3.126396991	3.237218816	5.41853	5.57575	2.023848	1.759545666	8.200234	6.157199	5.917078681	2.404344395	4.307673
AC096921.2	0.6493169	0.1958638	1.895250195	0.457684	0.6176043	0.4222026	0.6669646	1.174633	0.2704976	0.1897291	0.2710705	0.5474099	0.9460544	0.5080592	0.3775245	1.214325509	0.5755638	1.007859437	0.8733897	0.8695195	0.637137372	2.360941	1.886769	0.328434	1.016328	1.532193	0.4058029	0.2737848	0.983813195	0.4668116	1.077501	0.3020513	0.9324958	0.5797576	1.244735	0.893073787	1.4174	0.882901938	1.390159966	1.000297413	0.4129754	0.5899935	0.682872045	1.588244039	0.3632337	0.6605262	0.605591675	1.119700511	0.3958673
LINC00893	0.1468925	0.09718553	0.398231922	0.4534586	0.228167	0.12368	0.1772897	0.7304092	0.1578348	0.04322828	0.2458341	0.1554766	0.2090925	0.1101725	0.2357475	0.161393429	0.1636679	0.159151439	0.263819	0.08969301	0.04398991	0.1994942	0.1193238	0.05820196	0.1184895	0.0685947	0.1553311	0.1278023	0.095095655	0.1115379	0.1154217	0.02535473	0.07543933	0.2036437	0.09775712	0.159829009	0.1916503	0.231791852	0.182589529	0.086570406	0.02509151	0.09443502	0.367257656	0.085145606	0.1211649	0.393721	0.07535038	0.229989942	0.1403037
AC004918.5	1.473737	0.8519756	0.822533706	1.034208	0.9106707	1.231481	1.17576	1.651017	1.366575	0.6596713	1.475267	0.8076941	0.8587059	1.606248	2.30872	1.560414357	0.7485874	0.950802241	1.041601	1.034949	1.011225792	1.117329	1.031522	0.8465983	1.144918	1.586855	1.244029	1.078882	1.429122476	1.4341	0.9327274	1.075686	1.532624	2.122987	0.7471164	1.410296622	1.951631	0.790222275	0.982420965	1.108261631	1.038721	1.314069	2.138149201	1.10581897	0.9736742	1.160882	1.734799015	1.607691855	0.859027
MELTF-AS1	0.6623316	0.8346766	0.531357825	0.6474206	0.6691349	1.478417	0.7996898	0.582197	1.753511	2.017535	0.9298592	0.7316267	0.71525	1.281969	1.159242	0.094569947	0.1801303	0.705017121	0.2114752	0.2510581	0.167030346	0.447125	0.3421654	1.780227	0.1949594	0.3526996	0.9966433	0.88741	0.128957008	1.720513	0.2164236	0.8914102	0.1875528	2.142078	0.333115	1.085826932	0.8269309	0.513401654	0.165070278	0.156528153	0.853486	0.9497867	0.227070954	0.22451329	1.150162	1.515167	0.72610366	0.278249465	0.2853939
AP001767.3	0.1517777	0.1434537	0.07932065	0.319978	0.230005	0.1893232	0.1247223	0.3687086	0.2319416	0.1488864	0.1167861	0.3295329	0.1868509	0.2056401	0.1053352	0.247053143	0.2941061	0.175407274	0.1744594	0.2281254	0.327260718	0.2404835	0.1849382	0.03207337	0.5093091	0.2126278	0.2496618	0.08803507	0	0	0.2473546	0.1397224	0.08908367	0.2729724	0.4040329	0.349717603	0.5760699	0.335300736	0.323420378	0.13630395	0.05185196	0.02787875	0.383833241	0.234606089	0.1877916	0.13194	0.169868287	0.251617437	0.1656797
AL049555.1	5.272095	7.895076	1.207659979	1.618737	4.067317	4.304464	3.242198	1.673685	7.788522	8.093319	5.004945	4.251571	2.433894	6.877994	5.232921	2.385002216	1.485958	3.887181274	2.092129	1.961725	2.042233294	2.464161	1.320942	5.751305	1.66131	10.23136	3.539659	5.513585	2.051637285	4.580271	2.112139	6.486888	1.647656	4.925647	1.75254	5.092203506	0	2.236461608	2.909872467	2.83615167	7.379878	4.112498	1.605590171	2.69875892	6.516003	4.900458	6.18145982	1.948549033	1.289268
TGFB2-AS1	0.02376124	0.202123	2.328353022	0.1789054	0.3960876	1.541234	0.4149198	0.144306	0.8170007	0.5827151	0.5484962	0.5158936	0.2925205	0.3909219	0.2061318	0.154707605	0.1381295	0.171628302	0.5462428	0.2008896	0.113852522	1.210127	0.8444515	0.4770122	0.6133373	2.552043	0.7258699	0.551286	0.307652372	0.595396	0.6361816	0.2187396	0.4881209	0.7478561	1.946232	0.547493268	0.5072931	0.487428718	0.590711547	0.240061356	0.4261728	0.9383678	0.136568707	1.652772518	0.2694939	0.2409819	0.421061907	1.137975369	0.1945324
AC244153.1	0.8165833	0.4009348	1.274723528	0.990115	2.378488	1.031812	1.143787	1.626247	1.225592	1.508429	0.4732831	0.9900774	1.387158	1.139212	0.5795969	1.864301022	1.520679	0.79664137	1.950367	1.305049	0.978169234	1.428256	2.778222	0.4145894	0.9580938	1.51043	1.246023	0.779148	1.000398457	0.8455161	0.9135358	0.6020304	1.618353	1.255644	1.650399	1.588300781	0.6037656	1.472621181	1.820391411	1.166665701	0.7427129	1.129804	0.707049461	0.922069604	0.8310181	1.029442	0.642904283	1.406476954	1.504924
AC008770.3	0.9049581	0.6682247	0.591176129	0.5961983	0.5142676	1.164095	0.6971654	0.8158071	0.5402058	0.3606359	0.8051252	0.798202	0.3916681	0.4926323	0.8586621	0.874610356	0.2739963	0.531094247	0.5417685	0.3187906	0.406511889	0.4160747	0.4881631	0.1792819	0.4744845	0.3961784	0.6977728	0.4374164	0.627700993	0.3221014	0.4938031	0.2603375	0.5809473	1.271538	0.6659503	0.796412927	0.503138	0.446248843	0.770004643	0.285714049	0.3864522	0.3636152	0.747684488	0.32784697	0.495695	1.065293	0.738515689	0.52091739	0.4244658
AL136084.3	0.1808886	0.08548405	0.551450171	0.3631901	0.1827466	0.3760589	0.5574147	0.1830945	0.4319186	0.1182951	0.6727304	0.5236496	0.1391805	0.2042348	0.1830769	0.04907297	0.1168385	0.174208591	0.2887787	0.8213032	0.180569062	0.5800403	0.8265347	0.1911251	0.3501891	1.196657	0.1771112	0.3497339	0.167291609	0.2975952	0.5966132	0.346919	0.3538996	0.180738	0.8642778	0.192959852	3.718866	0.237863848	0.249830168	0.406117464	0.411981	0.3045706	0.277243807	3.378541444	0.3108472	0.2620767	0.112471638	0.52756235	0.08227376
AC007637.1	3.214217	3.931452	1.045114942	2.277721	2.226044	2.81197	4.377203	1.457412	6.820484	1.498026	4.9352	4.594486	1.141433	3.3499	6.750136	3.314312928	0.9582041	2.395176691	1.880711	1.885418	2.700400408	1.399108	0.7679338	2.427989	2.29004	0.8659327	4.101195	4.49914	2.636344169	2.462695	2.387185	1.595497	2.582252	4.577537	0.9679029	2.569207418	0.8970231	2.203194286	2.28992685	2.465304083	3.763769	2.831746	2.440887993	1.292653769	1.724519	1.791097	2.699350201	2.076227884	1.786064
AL121672.2	0.9617137	0.6492647	0.458724038	1.103394	0.8790595	0.5522037	0.6899284	0.5794295	0.9476967	0.628929	0.9631686	0.8120117	0.9866242	0.5613849	0.5959276	0.670890333	0.8578264	0.661570688	0.6433736	0.4158617	0.585152062	0.6219525	0.4960126	0.8387168	0.453141	0.3920658	0.6994974	0.457471	0.70589212	0.7997922	0.6397228	0.51527	0.6271819	0.4575777	0.4219923	0.957499279	0.235378	0.77082153	0.560213999	0.65117758	0.7692271	0.6028499	0.403594395	0.324443715	0.3934888	1.238541	0.8542396	0.449899587	0.5623938
AC009120.3	0.2837917	0.1706904	1.483126078	0.7381503	0.2736746	0.5149001	0.3975066	1.99771	0.2710506	0.1771545	0.4367299	0.7281843	0.6352201	0.3745158	1.253345	0.881878586	0.4499307	0.521776804	0.2471225	0.3635331	0.154522063	0.525568	0.3405555	0.05451848	0.2663773	0.2710694	0.1818756	0.3491657	0.33403971	0.1763081	0.6607144	0.07916696	0.3028497	0.8119997	0.2905596	0.39630117	0.8874059	0.488525049	0.824627398	0.434419022	0.1101728	0.07108267	0.504159487	0.199392309	0.2660076	0.8223315	0.481238293	0.879162332	0.3168261
AC108134.2	0.2831019	0.6020454	0.231175157	0.2131557	0.509455	0.6179834	0.3271458	0.08059338	0.625281	0.5380611	0.3539805	0.4225775	0.1361413	0.4794603	0.4911889	0.115203391	0.03428616	0.306728228	0.2033805	0.1329715	0.14836597	0.3804747	0.1796637	0.3365131	0.29687	0.3305017	0.2078926	0.3763068	0.098183177	0.6180212	0.3707484	0.3529174	0.2077031	0.4773367	0.1811583	0.611538269	0.125919	0.111681529	0.209464179	0.29793711	0.3475745	0.4550051	0.122035459	0.307685258	0.8392043	0.5127079	0.412558898	0.146664709	0.09657268
AL132989.1	0.6893236	0.5646499	1.080743861	1.349431	0.5571233	1.117796	0.7316606	1.814097	0.3950255	0.1126987	0.8486455	0.6485391	1.096127	0.8450013	1.574725	0.561016511	0.4452439	0.564287637	0.5282243	0.4964499	0.412863638	0.702126	0.4199638	0.1213888	0.5041398	0.5633161	0.5669404	0.5997389	0.552507645	0.3140488	0.5617011	0.1938972	0.3034412	2.238437	0.4469829	1.617713759	0.626826	0.507608059	1.088050039	0.361110812	0.372866	0.443156	0.713144715	0.577147271	0.4738261	1.065293	0.771485139	0.888815297	0.7838147
SCAMP1-AS1	4.069471	8.020665	3.850150005	9.453431	8.293426	5.481499	6.129765	4.653608	7.498431	5.607566	5.307823	3.808386	4.29611	6.547172	5.862505	4.880843648	6.697741	4.171697889	4.754019	5.744634	3.468054556	6.310775	3.524696	3.91739	4.889945	2.379723	6.169816	8.267829	4.166575507	5.804295	4.565254	7.014294	4.800874	5.280005	3.894297	6.769186664	1.462919	5.22111146	3.44484414	4.858414347	5.292314	5.487447	4.176990476	3.453370208	6.130125	5.082732	6.357864137	3.7956041	5.764397
AC048341.1	0.248166	0.3266514	0.276495381	0.3438984	0.3137784	0.5412471	0.337796	0.4484477	0.7023484	0.4734357	0.8446429	0.2032922	0.1827454	0.5495857	0.5481236	0.138779467	0.165211	0.380496373	0.1385427	0.141591	0.100306914	0.2946458	0.1468641	0.6547203	0.1218279	0.8318242	0.2236047	0.3134952	0.177414165	0.8196411	0.1984983	0.3562308	0.08936035	0.5362312	0.1730267	1.021228862	0.2546192	0.218622406	0.243318679	0.220472776	0.3900976	0.3285928	0.215264205	0.388302359	0.510182	0.8029219	0.559466504	0.272029976	0.1412652
FAM13A-AS1	0.4284505	0.2246657	0.295227591	0.3535265	0.2090139	0.2379344	0.2501912	0.6772465	0.1261279	0.09499677	0.2370939	0.2166295	0.293534	0.2101607	0.4429685	0.186292312	0.1535351	0.267077994	0.1517913	0.1268094	0.112489321	0.2092367	0.14005	0.06821458	0.1098363	0.1747226	0.1517109	0.1985832	0.168268404	0.1247839	0.2083827	0.05628139	0.103345	0.6553354	0.1442197	0.229147312	0.3550302	0.189858599	0.201494322	0.151536143	0.06265924	0.1536237	0.357573817	0.096391371	0.1603654	0.4974517	0.320226204	0.251357079	0.1681778
AC015849.3	0.4881767	0.333236	0.744118724	0.285882	0.4109926	0.7780874	0.3621546	1.31768	0.07770994	0.1064172	0.3547617	0.5299538	1.836346	0.6561701	1.388137	0.618037862	0.1576601	0.274253586	0.2338042	0.1528627	0.519802088	0.5217986	0.3580019	0.05731143	0.4200355	0.6648977	0.3505205	0.2359629	0.401317028	0.1029668	0.2525682	0	0.3581601	1.422663	0.2776771	0.763773053	0.4825176	0.085591991	0.706340681	0.274004457	0.0926535	0.1992645	0.623514505	0.05240177	0.1957445	0.9037527	0.708248652	0.749352475	0.222038
Z68871.1	0.6658391	0.3753854	1.022557298	0.4573535	0.5841681	1.12197	1.115895	0.4788655	0.591318	0.5614843	0.8359121	0.7989065	0.5572542	0.7687325	1.286986	0.836622681	0.4527105	0.270000253	0.6937315	0.4389349	0.587702096	0.6610189	0.6760936	0.3702733	0.7085859	0.7364092	0.6862474	0.5307487	0.821052843	0.7007197	0.6799055	0.5735237	0.7199029	1.278047	0.4305588	0.912139784	0.8174549	0.663583451	0.63612034	0.708106841	0.3890956	0.5900551	1.007088742	0.970519628	0.5660821	0.3892598	0.882475499	0.763858916	0.6694455
AC108449.2	3.284777	2.334138	4.197671808	1.985785	1.925709	4.246877	3.965128	3.785942	1.992303	1.505263	2.49059	4.34673	3.615835	2.343573	5.865569	4.48813209	1.95133	1.420099834	3.215279	2.522604	3.877328076	4.205972	2.726722	1.570666	3.899025	5.934063	2.704411	4.009849	3.370481417	2.057247	4.158681	1.931308	5.030968	6.791671	2.872147	3.314714674	4.322611	3.669911678	5.534863239	3.660452458	2.088732	2.422219	4.850762122	3.613443782	1.779938	1.945318	3.846244751	5.12310929	2.126523
AC008735.2	0.6841629	0.2675757	1.664461133	1.065778	0.6077708	0.26485	0.5815926	3.725205	0.0901306	0.06942723	0.7261138	0.640269	1.887826	0.2968088	0.9823777	0.883225994	0.8685828	0.272647314	0.4519566	0.3989144	0.339122218	0.8009994	0.311417	0.0249269	0.4871713	0.6059199	0.2771901	0.2964841	0.480006641	0.08956829	0.1922399	0.01809833	0.5884921	0.7071655	0.7246332	0.362393048	0.5876221	0.632861995	0.949570943	0.185383091	0.1813432	0.04333382	1.084759638	0.546996015	0.1459486	0.9228742	0.198028271	1.108133357	1.770499
AC019080.3	0.7750233	0.1126952	0.272620073	0.3591001	0.2710329	0.0371824	0.3368063	2.353424	0.02847031	0.0584815	0.09174546	0.06471908	1.192647	0.08654352	0.05171865	0.727805204	0.2888069	0.430616957	0.8280273	0.4760318	0.39277838	0.775923	0.1513383	0	0.4616606	0	0.07004669	0.05763257	0	0.02263415	0.5898945	0	0.3499142	1.652999	0.03051946	0.076314752	0.3182008	0.517407442	1.940846015	1.104246191	0.02545885	0.05475286	0.822365077	0.057594738	0.03073467	0.2159378	0.055602533	0.713797613	0.2033681
AC005253.1	0.4365371	0.2000466	0.483931284	0.3486017	0.290673	0.3217643	0.2106129	0.5221989	0.303228	0.129764	0.3155384	0.2082266	0.3664182	0.2880459	0.3385361	0.107661339	0.2435157	0.219763137	0.1583881	0.2236791	0.055461142	0.2095968	0.107457	0.1886895	0.1195104	0.1544323	0.2331389	0.2493667	0.110106471	0.3967593	0.2001865	0.0811847	0.2038106	0.505565	0.1557545	0.508002249	0.1882807	0.156555066	0.211411222	0.148497057	0.2033654	0.1457887	0.258504564	0.204474272	0.2045906	0.4408109	0.246751869	0.426418134	0.2256258
PRDM16-DT	15.99782	14.68934	1.877406478	13.98307	16.94411	16.96888	20.62514	10.62862	26.63826	16.27962	31.62417	16.76395	8.252168	25.57571	34.02021	7.6323892	3.411841	17.85956146	6.755235	5.192927	4.28906339	4.477558	3.82767	22.23454	11.45677	1.153304	36.99876	19.45439	5.289501758	21.93676	10.89196	16.61674	10.95163	30.05153	2.039855	16.091755917	0.03363837	14.033601731	9.660951728	9.86672653	10.56899	17.38401	5.265045556	1.397330623	16.49483	43.37721	17.395887763	6.345052875	3.834332
AC008610.1	0.6061838	0.7002587	0.615996501	1.419953	1.735163	0.6301139	0.6918436	1.585072	1.415257	0.3964242	0.7255595	0.2193532	1.088299	0.2933231	0.7303778	0.602985685	0.1957714	0.875697384	0.2580638	0.7908926	0.322726996	0.4192508	0.5129329	0.5693227	0.738892	0.1572616	1.107914	0.8790067	0.186872815	0.7415708	0.3528242	0.5425354	0.2964922	1.160885	0.37928	1.724363868	1.79747	0.637693003	0.637879717	0.529261649	0.6327786	0.5567238	0.309694736	0.195206593	0.8333552	1.219801	0.408317834	0.465246829	0.7352301
INE1	0.7142705	0.5030141	1.043003599	1.15995	0.6791598	0.9433706	0.8487713	1.424698	0.6554497	0.2747702	0.8621161	0.8210077	1.012949	0.4472789	1.142079	0.661108981	0.7056056	1.072304574	0.482948	0.3289109	0.536853797	0.7449718	0.2275359	0.5327234	0.5241925	0.6540087	0.477207	0.5415632	0.362671685	0.6061641	0.5706169	0.3330667	0.4521114	1.742209	0.3441433	1.703151455	0.6644616	1.038697306	0.961628986	0.864700721	0.4545414	0.6945792	0.982051841	0.730630391	0.3754508	1.663886	0.914352757	0.96741801	0.4968639
AP002807.1	0.1313649	0.3000544	0.572105931	0.4780576	0.4313212	0.723719	0.1461798	0.3656589	0.7423474	0.4295415	0.4127408	0.2020263	0.5390701	0.3813928	0.5033264	0.196007754	0.1909135	0.284655973	0.1677735	0.1439699	0.013113287	0.346901	0.2223134	0.3932636	0.1412857	0.3450586	0.3086921	0.2010705	0.080993676	0.5402991	0.2166362	0.4702871	0.1124414	0.6398707	0.2802035	0.518485835	0.2077473	0.13819319	0.233269289	0.147465316	0.1215455	0.5429093	0.151005002	0.211514174	0.5530714	0.7137199	0.255247358	0.181480897	0.1493721
AC116914.2	0.4093303	0.2149341	0.237689371	0.5479053	0.2756899	0.1701957	0.3737382	0.414322	0.04343923	0	0.2099742	0	0.6298993	0.1320458	0.3945546	0.222093134	0.7050461	0.394214286	0.2178245	0.170898	0.054480975	0.2573658	0.1847264	0.04805495	0.2934956	0	0.1068754	0.1319013	0.252374626	0.1036037	0.1058877	0	0.2669449	1.431463	0.1396973	0	0.2697234	0.14353571	0.215366606	0.204221726	0.03884442	0	0.679652237	0.087876508	0.04689413	0.2635777	0.084836854	0.209441013	0.1241175
AL021707.6	0.242597	0.611446	0.704354451	0.5682705	1.021204	0.6724638	0.4153175	1.227777	0.4119207	0.1322087	0.4977799	0.3804058	0.5807218	0.3652101	0.5612158	0.307130831	0.4700905	0.934552809	0.3356538	0.4811075	0.452047844	0.9762078	0.3010739	0.4556901	0.1391564	0.4090885	0.4433913	0.4690422	0.199432495	0.2865456	0.2196468	0.268821	0.1186573	0.8079834	0.4691668	0.690096741	0.3197129	0.510414155	0.414832927	0.302589217	0.1381311	0.2228029	0.27886718	0.104163192	0.4446824	1.015391	0.276540498	0.42203857	0.331022
AP003392.1	0.5567309	0.3109353	0.958824381	0.9907868	0.4601859	0.4419231	0.5458685	1.959513	0.1933586	0.1241194	0.3504922	0.3571305	1.012496	0.4408259	0.7683631	0.823825393	0.3922914	0.292457253	0.4363153	0.2139493	0.242508049	0.6300787	0.565305	0.1336902	0.5225681	0.2068006	0.4459952	0.4648072	0.327652717	0.2113675	0.4124153	0.01941331	0.2599267	1.70673	0.233185	0.809841061	0.5102569	0.559048263	0.539240096	0.511335278	0.06483974	0.04648236	0.814503078	0.488949592	0.2348293	0.8066082	0.708055195	0.885659165	0.4143577
SNHG9	4.996157	4.245398	3.609017612	6.112849	9.354818	2.816415	2.788029	2.29757	4.863617	2.568304	2.291805	3.546277	2.846169	0.9530782	2.396329	3.792512343	3.67702	6.48879577	3.15209	2.9559	2.416938203	3.452438	2.146312	3.172411	3.131081	1.878791	2.935096	1.996953	1.688299222	3.392411	3.634965	1.363583	2.467181	2.267999	2.951138	1.260647686	2.564086	4.510433856	3.696605576	2.534610296	3.979897	0.9706461	2.954395046	2.831027014	2.501389	9.013424	1.881807671	2.920162677	3.506938
AL031123.1	4.520409	16.3412	2.953018437	10.49135	22.2457	11.62605	13.97768	5.059032	25.45967	24.68578	20.38542	12.44521	7.996098	9.922032	18.03087	5.689181522	2.844544	7.472720458	6.963633	7.967519	5.749853027	5.643379	2.768212	19.32646	6.616052	2.339405	19.79386	17.34456	4.913307418	34.48345	7.730453	29.60147	3.65839	24.13146	3.053666	16.882220513	0.525106	6.030016052	6.675416856	7.794762162	15.26401	32.80603	5.598018611	3.286550439	19.09986	9.95899	19.92822176	4.828574048	3.179417
LINC01089	1.300439	1.232147	1.171764883	2.488845	2.06292	1.678067	1.200889	3.044344	2.055815	0.8672019	1.451652	0.8936308	1.493495	1.168631	1.422688	1.079237184	1.222718	1.30485692	0.9787235	0.592756	0.610062978	1.091139	0.7220288	0.8426944	1.083093	0.3664554	1.253212	1.616334	0.740571718	1.955433	0.9097833	0.4570397	0.5122958	1.915431	0.613255	2.312492135	0.8434015	1.465752491	0.822831259	0.75508166	1.31585	0.5883415	1.307086797	0.420837447	2.067405	2.389948	1.018688993	1.00890554	1.009596
Z98884.2	0.3367688	0.5729389	0.703996001	0.3042757	0.3572393	0.2940532	0.380514	1.073758	0.450309	0.2312474	0.8551237	0.4752653	0.5700615	0.2281402	0.7011627	0.328901283	0.3915428	0.340548983	0.6451595	0.2847213	0.44374962	0.5717057	0.2051732	0.3558267	0.4346423	0.7076774	0.4748203	0.2930022	0.373745629	0.2557141	0.1960135	0.1291751	0.5929844	0.6561524	0.7930401	0.603527354	0.7988755	0.425128668	0.956819576	0.264630824	0.3739146	0.2474328	0.464542105	0.715757508	0.6250164	0.8294648	0.439726899	0.465246829	0.1838075
TNFRSF10A-AS1	1.018078	1.276446	2.687438423	0.8447591	1.227945	1.658674	1.045748	0.2523657	0.873149	0.8560149	0.6394817	0.5187686	0.7353769	1.447736	1.459976	1.352780787	0.6844315	0.900442365	1.313512	1.092996	0.895985389	1.575466	0.8649804	0.7024924	0.6703863	5.603094	0.6835326	0.8435888	0.807044133	0.9939128	1.451177	0.525988	0.4573055	1.183309	0.9998118	0.851083203	3.474732	0.557355697	1.54957456	1.212826985	1.01148	0.6297009	1.791258312	2.850261416	0.8354811	0.9933816	0.813874432	1.511723528	1.162359
AL162586.1	0.4594263	0.3674254	0.777250592	0.7273096	0.5355524	0.8743076	0.6110669	1.833287	0.3994205	0.1733363	0.7070158	0.4859547	0.7523096	0.5415229	0.8482134	0.460198324	0.3880577	0.595619716	0.598043	0.4039149	0.317502611	0.639944	0.5263098	0.2427128	0.4029001	0.4332044	0.6090041	0.5352365	0.501155132	0.2549288	0.6513718	0.2846681	0.5444927	0.8562934	0.5005355	1.070648086	0.4471143	0.650605789	0.767009907	0.416555063	0.1961929	0.3840742	0.947897441	0.398318749	0.4494073	0.9813781	0.626252289	0.829990405	0.4581078
[truncated: 562 more columns]
