# Supplementary material for: Novel Prognosis and Therapeutic Response Model of Immune-Related lncRNA Pairs in Clear Cell Renal Cell Carcinoma
Source: Vaccines (Basel). 2022 Jul 21;10(7):1161. doi: 10.3390/vaccines10071161 (PMC9325030; doi:10.3390/vaccines10071161)
Supplement: Supplementary file 1 [file vaccines-10-01161-s001.zip › Supplementary materials S2-DEirlncRNAs.txt]

gene	conMean	treatMean	logFC	pValue	fdr
AL031710.1	10.2342370304167	1.697657812718	-2.59178595500985	5.67549435534828e-33	8.16865794716199e-32
AL353152.1	2.99124816065278	0.170473749753247	-4.13312609526869	2.4994281633893e-39	1.74505552990789e-37
AC009549.1	0.273816427388889	1.40451561648423	2.3587917579516	1.63235054209336e-31	1.99344626807159e-30
AC020907.4	0.134377620875	1.09454517891466	3.02596670691224	1.53788877452757e-25	9.99627703442921e-25
AC004687.1	0.0901073715972222	0.986754328152134	3.45297390068451	5.85335846137113e-29	5.24200768873903e-28
AC004253.1	0.148081441916667	0.831291732567718	2.48896401522454	5.64066762863308e-22	2.47085766775992e-21
AL021707.7	0.123280222430556	0.576657007834879	2.22577209754557	5.3455113845236e-17	1.4284006559224e-16
AC091185.1	0.171909205472222	0.846735721055659	2.30026495203477	7.19655882985742e-24	3.718222062093e-23
AL031714.1	0.188507859416667	0.798453426512059	2.08258358351729	1.83334815864711e-24	1.02616570546498e-23
AL135999.1	0.211246045763889	0.893068672313544	2.07984677894471	7.63605793552737e-17	1.99826710910229e-16
AL513218.1	0.142617512847222	0.595938402243043	2.06301206793904	4.51269270201152e-15	1.02169390950036e-14
AC103563.7	5.17369645793056	0.597977578454545	-3.11303211743342	1.50514887926484e-36	4.92814368025986e-35
AC015819.2	0.0906525276666667	0.645324543122449	2.8316057430707	8.36691783442965e-26	5.52765227422155e-25
PCED1B-AS1	0.477538919666667	3.12614401226531	2.71069401715031	7.87936495737692e-36	1.91863286444088e-34
AP000757.1	8.87111803245833	1.18317798287755	-2.90644882826409	1.5639653125395e-36	4.92814368025986e-35
AP006621.2	0.441335212222222	1.85416137542672	2.0708200498189	3.73781695663275e-14	8.01244805065425e-14
AL590764.1	0.153930180291667	0.753471696207792	2.29127719758463	3.26181584160457e-31	3.45924153728064e-30
AL022322.1	0.19639333075	1.37638468969944	2.8090659057303	8.38072327760022e-24	4.27522972262391e-23
AC012615.6	0.180508466333333	0.822616010430427	2.18815264604768	7.61602176939403e-23	3.65387711079261e-22
LINC02084	0.147411539208333	0.832738092204082	2.49801335774249	9.69912230771327e-27	6.51457715001408e-26
AC016773.2	0.107833653541667	0.677946826628942	2.65236462743132	1.22522035321656e-20	4.70251240329784e-20
FOXC2-AS1	0.0993787632361111	0.724179466100186	2.86533777734985	9.21854395613567e-13	1.79472135957617e-12
TRG-AS1	0.110213554152778	0.712890989055659	2.69337982677074	1.82146453285947e-35	4.07805670412426e-34
AC092119.2	0.153225190875	0.659499180033395	2.10571736376949	8.33277762968556e-15	1.8553090523554e-14
AC104564.3	0.177312786097222	0.780916827899814	2.13887232797679	7.16304652305301e-18	2.15425951402266e-17
AC003070.1	0.283998636680556	1.39048412395547	2.29163136332575	2.55052697126031e-23	1.26896588817025e-22
AL157392.4	0.134044347347222	0.56613771128757	2.07844264483004	1.62656043710441e-15	3.76726354110964e-15
AC023669.2	0.277617906083333	1.90377579602968	2.77769105681401	0.000737398397002991	0.000868922672491829
AC100830.2	0.236398045708333	0.99661949445269	2.07582468537353	1.21992085829703e-17	3.56252250647611e-17
AC245884.8	0.222197161986111	1.30574998515028	2.55496639217226	1.03285482986948e-21	4.38147890986737e-21
LINC00342	0.591508681902778	3.15221823479035	2.41389617003336	6.70675001165128e-27	4.58105127914486e-26
AC079015.1	0.0698133379861111	0.732073011584416	3.39041294166574	1.14020800871251e-33	1.76732241350439e-32
AC104984.5	3.68257396308333	0.462925451400742	-2.99186271298121	3.53971000299335e-38	2.03786161600903e-36
SEMA6A-AS1	0.144724341805556	0.740373341942486	2.35494535480216	1.71681516583434e-27	1.23549377112721e-26
AL513327.1	0.253826551722222	1.05298526814286	2.05257035597542	1.34728663150855e-24	7.64727482391473e-24
HOXB-AS3	5.58695646725	0.940967279981447	-2.56984611659952	6.02473418871671e-36	1.61864525203522e-34
HCG27	0.202245275138889	1.57845071255473	2.96433130903731	3.71805945536215e-32	4.68243112659671e-31
AC004921.1	0.137649599694444	0.70423988083859	2.35506651442262	2.65568116986148e-34	4.28095804581671e-33
AC084876.1	0.0829490979583333	0.572314340847866	2.78650956028732	1.29504173032077e-24	7.45574024741815e-24
MIR200CHG	2.76058685983333	0.476473590847866	-2.53450683691715	1.27205881860496e-41	2.56319851948899e-39
LINC01355	0.246016613972222	1.12613367251206	2.1945504341332	1.07550761688242e-20	4.16759201541938e-20
AC243960.1	0.190792211444444	0.905843609666048	2.24725971757235	2.19419759218591e-28	1.73944506896685e-27
MALAT1	15.8350067121806	71.6238044753451	2.17732167410626	3.76882660468066e-10	5.95622400661296e-10
PTOV1-AS2	0.642868258430556	2.77148323658998	2.10806325680842	1.53055787840214e-18	5.01475467476474e-18
IGFL2-AS1	0.0214510530972222	0.827439957226345	5.26953424641279	2.01436434300839e-07	2.78965233756832e-07
AC010973.2	0.170749118527778	0.775083365914657	2.18247336039994	4.59513772610885e-24	2.43663224160772e-23
LINC01094	0.277250444763889	1.96363125726902	2.82426235708995	6.61818409105765e-37	2.96347576521804e-35
CR936218.1	0.259280711611111	1.09393157466419	2.07693571004127	9.57036654232379e-22	4.10304012399626e-21
AC148477.4	5.974009208875	0.803677606792208	-2.89401067239599	2.37162371113486e-34	3.98235148161395e-33
AC009704.2	0.150205432291667	0.940764574940631	2.64689674570269	1.68733063991995e-20	6.35508642885738e-20
USP30-AS1	0.394299422180556	2.07262223738776	2.39409368890972	1.15354319586998e-28	9.68495641532504e-28
AC011462.4	0.384346071805556	1.66693916995176	2.11672362972556	2.50295241037969e-18	7.88038922955481e-18
AL035661.1	29.6642792904583	2.55578252167904	-3.53688974830691	1.54306145136761e-36	4.92814368025986e-35
LINC01612	3.15056141790278	0.338202929296846	-3.21964787360343	2.60541430268389e-46	1.04998196398161e-43
LINC00861	0.0898581920555555	0.728956023953618	3.02010984280762	1.92928595700664e-31	2.17784436943252e-30
AC135050.3	0.160602102527778	1.4822466492616	3.2062228502209	1.67734007530844e-30	1.64870256182756e-29
TRBV11-2	0.139708355805556	0.863098199981447	2.62710640365863	5.48457586396968e-19	1.87312209591507e-18
AC004585.1	0.089846224375	0.922131089170686	3.35944207374667	2.0025698240625e-31	2.18117740296537e-30
AL662844.3	0.115057083847222	0.989206462118738	3.10392185404618	2.20128284162058e-28	1.73944506896685e-27
AC015911.3	0.100496825625	0.821778505732839	3.03159966419117	7.91704742909964e-31	8.18094901006963e-30
ARHGAP27P1	0.317314138986111	1.36769502807236	2.10776285860076	9.88788058200892e-23	4.6880186759407e-22
AC093788.1	0.138315559694444	0.584969989406308	2.08039915190832	3.61818679192546e-19	1.24626433944099e-18
MCF2L-AS1	2.41187811484722	0.498237862536178	-2.27525043652649	1.58972376782576e-36	4.92814368025986e-35
AC020913.3	0.0740730491805556	0.617973410790353	3.06052413403423	1.26781315992696e-13	2.62014719718238e-13
ITGB2-AS1	0.223036172333333	1.66527073633395	2.90040713416439	2.0109243831299e-29	1.84182392363943e-28
AC023421.1	10.3351166371528	0.10904398919295	-6.56650061337258	2.24965949607294e-34	3.94179468224954e-33
SMIM25	0.257030093555556	1.51880493243414	2.56292740153201	6.12966546285673e-33	8.51812131562504e-32
AC007098.1	0.106151120888889	0.57250739803525	2.4311747308004	2.41281609093164e-28	1.86993247047202e-27
AC004923.4	0.157851053444444	0.649031035860853	2.03972357902432	3.03348353545652e-22	1.40516536182641e-21
AC093001.1	0.0111437869722222	0.965969527764378	6.43766618941586	2.11210433141798e-10	3.40471218224578e-10
AC027796.4	0.224249393	1.06662744097588	2.24988036446142	1.73652201188521e-17	4.92829838584324e-17
AC019197.1	2.14454821976389	0.331330828920223	-2.69432940366891	2.06280477889624e-35	4.30689802601936e-34
AC005104.1	0.290904016472222	1.23095421056215	2.08116197619515	1.6274412455827e-19	5.75314756113884e-19
MMP25-AS1	0.315379409680556	1.68074496462338	2.4139404489516	8.09348851004836e-36	1.91863286444088e-34
AC008870.2	0.140459249347222	0.608695820003711	2.11556982852225	5.25127338655683e-22	2.32556392833231e-21
AC006435.2	0.201304351555556	0.937788214226345	2.21988378887374	2.41198809065778e-15	5.55446400305763e-15
AC130469.1	0.0574920056944444	0.584918994018553	3.34680357102512	2.14202368745734e-19	7.5063960525679e-19
AC063965.2	0.111036948027778	0.705899431682746	2.66842284025566	2.30416331268578e-17	6.49355115393265e-17
AD001527.1	0.127593695555556	0.576003882833024	2.17452149003456	4.9066914874475e-13	9.69312092863403e-13
AC127024.4	0.2504250285	1.05579299399629	2.07587633433176	3.21182862759472e-17	8.86552696521008e-17
AC008105.3	0.0517658324305556	0.825717921124304	3.99557693802863	4.20460181052415e-33	6.27575751718975e-32
AC005785.1	0.121053029083333	0.61045702296475	2.33425055099312	9.01125483694972e-29	7.89464282454508e-28
LINC00893	0.168802927319444	0.800961054076067	2.24639217178843	9.64892485568754e-17	2.50872046247876e-16
AL049555.1	3.54042511130556	0.37025752625974	-3.25732163345784	5.28552218472411e-36	1.52147531460273e-34
FAM13A-AS1	0.216505403944444	1.24179194623933	2.51994854012318	1.42080386620629e-29	1.33159060018869e-28
AC008735.2	0.609315588138889	3.23721005731725	2.4094894282786	7.60645434905882e-20	2.71274433864664e-19
PRDM16-DT	13.2685992258889	0.316471520714286	-5.38979658502029	2.97103258009954e-40	3.99108709926705e-38
AC116914.2	0.236940207888889	1.37450307525789	2.53631519013136	1.69168411822076e-22	7.92731046096472e-22
AL021707.6	0.457953758625	1.92030981405937	2.06806525133606	1.74778525185345e-18	5.68030206852371e-18
AL031123.1	10.5883431982361	0.906174056239332	-3.54654486522928	1.0859723055964e-39	1.09411709788837e-37
